# Supplementary material for: Biochemical Characteristics and a Genome-Scale Metabolic Model of an Indian Euryhaline Cyanobacterium with High Polyglucan Content
Source: Metabolites. 2020 Apr 29;10(5):177. doi: 10.3390/metabo10050177 (PMC7281201; doi:10.3390/metabo10050177)
Supplement: Supplementary file 1 [file metabolites-10-00177-s001.zip]

Archive with 8 entries (7 files):
- SuppleFiles.v2/
- SuppleFiles.v2/S1_iSyn706_31Dec19.xml
- SuppleFiles.v2/S2_iSyn706_31Dec19.xls
- SuppleFiles.v2/S3_iSyn706_model_31Dec19.mat
- SuppleFiles.v2/S4_GapFillRxns.xlsx
- SuppleFiles.v2/S5_List_of_Primers_Used_for_RT_PCR.pdf
- SuppleFiles.v2/S6_BM_iSyn921_27Dec19.xlsx
- SuppleFiles.v2/S7_Supplimentary_Text.pdf
