# Supplementary material for: Biochemical Characteristics and a Genome-Scale Metabolic Model of an Indian Euryhaline Cyanobacterium with High Polyglucan Content
Source: Metabolites. 2020 Apr 29;10(5):177. doi: 10.3390/metabo10050177 (PMC7281201; doi:10.3390/metabo10050177)
Supplement: Supplementary file 1 [file metabolites-10-00177-s001.zip › SuppleFiles.v2/S2_iSyn706_31Dec19.xls]

## Sheet: reactions
Rxn name	Rxn description	Formula	Gene-reaction association	Genes	Proteins	Subsystem	Reversible	LB	UB	Objective	Confidence Score	EC Number	Notes	References
34HPPOR	4-Hydroxyphenylpyruvate:oxygen oxidoreductase	34hpp[c] + o2[c] -> co2[c] + hgentis[c]				Phenylalanine tyrosine and tryptophan biosynthesis	0	0	1000	0
3HAD100	3-hydroxyacyl-[acyl-carrier-protein] dehydratase (n-C10:0)	3hdecACP[c] -> h2o[c] + tdec2eACP[c]				Fatty acid biosynthesis	0	0	1000	0
3HAD120	3-hydroxyacyl-[acyl-carrier-protein] dehydratase (n-C12:0)	3hddecACP[c] -> h2o[c] + tddec2eACP[c]				Fatty acid biosynthesis	0	0	1000	0
3HAD121	3-hydroxyacyl-[acyl-carrier-protein] dehydratase (n-C12:1)	3hcddec5eACP[c] -> h2o[c] + t3c5ddeceACP[c]				Fatty acid biosynthesis	0	0	1000	0
3HAD140	3-hydroxyacyl-[acyl-carrier-protein] dehydratase (n-C14:0)	3hmrsACP[c] -> h2o[c] + tmrs2eACP[c]				Fatty acid biosynthesis	0	0	1000	0
3HAD141	3-hydroxyacyl-[acyl-carrier-protein] dehydratase (n-C14:1)	3hcmrs7eACP[c] -> h2o[c] + t3c7mrseACP[c]				Fatty acid biosynthesis	0	0	1000	0
3HAD160	3-hydroxyacyl-[acyl-carrier-protein] dehydratase (n-C16:0)	3hpalmACP[c] -> h2o[c] + tpalm2eACP[c]				Fatty acid biosynthesis	0	0	1000	0
3HAD161	3-hydroxyacyl-[acyl-carrier-protein] dehydratase (n-C16:1)	3hcpalm9eACP[c] -> h2o[c] + t3c9palmeACP[c]				Fatty acid biosynthesis	0	0	1000	0
3HAD180	3-hydroxyacyl-[acyl-carrier-protein] dehydratase (n-C18:0)	3hoctaACP[c] -> h2o[c] + toctd2eACP[c]				Fatty acid biosynthesis	0	0	1000	0
3HAD181	3-hydroxyacyl-[acyl-carrier-protein] dehydratase (n-C18:1)	3hcvac11eACP[c] -> h2o[c] + t3c11vaceACP[c]				Fatty acid biosynthesis	0	0	1000	0
3HAD40	3-hydroxyacyl-[acyl-carrier-protein] dehydratase (n-C4:0)	3haACP[c] -> h2o[c] + but2eACP[c]				Fatty acid biosynthesis	0	0	1000	0
3HAD60	3-hydroxyacyl-[acyl-carrier-protein] dehydratase (n-C6:0)	3hhexACP[c] -> h2o[c] + thex2eACP[c]				Fatty acid biosynthesis	0	0	1000	0
3HAD80	3-hydroxyacyl-[acyl-carrier-protein] dehydratase (n-C8:0)	3hoctACP[c] -> h2o[c] + toct2eACP[c]				Fatty acid biosynthesis	0	0	1000	0
3OAR100	3-oxoacyl-[acyl-carrier-protein] reductase (n-C10:0)	h[c] + 3odecACP[c] + nadph[c] <=> 3hdecACP[c] + nadp[c]				Fatty acid biosynthesis	1	-1000	1000	0
3OAR120	3-oxoacyl-[acyl-carrier-protein] reductase (n-C12:0)	h[c] + nadph[c] + 3oddecACP[c] <=> 3hddecACP[c] + nadp[c]				Fatty acid biosynthesis	1	-1000	1000	0
3OAR121	3-oxoacyl-[acyl-carrier-protein] reductase (n-C12:1)	h[c] + nadph[c] + 3ocddec5eACP[c] -> 3hcddec5eACP[c] + nadp[c]				Fatty acid biosynthesis	0	0	1000	0
3OAR140	3-oxoacyl-[acyl-carrier-protein] reductase (n-C14:0)	h[c] + nadph[c] + 3omrsACP[c] -> 3hmrsACP[c] + nadp[c]				Fatty acid biosynthesis	0	0	1000	0
3OAR141	3-oxoacyl-[acyl-carrier-protein] reductase (n-C14:1)	h[c] + nadph[c] + 3ocmrs7eACP[c] -> 3hcmrs7eACP[c] + nadp[c]				Fatty acid biosynthesis	0	0	1000	0
3OAR160	3-oxoacyl-[acyl-carrier-protein] reductase (n-C16:0)	h[c] + nadph[c] + 3opalmACP[c] <=> 3hpalmACP[c] + nadp[c]				Fatty acid biosynthesis	1	-1000	1000	0
3OAR161	3-oxoacyl-[acyl-carrier-protein] reductase (n-C16:1)	h[c] + nadph[c] + 3ocpalm9eACP[c] -> 3hcpalm9eACP[c] + nadp[c]				Fatty acid biosynthesis	0	0	1000	0
3OAR180	3-oxoacyl-[acyl-carrier-protein] reductase (n-C18:0)	h[c] + nadph[c] + 3ooctdACP[c] -> 3hoctaACP[c] + nadp[c]				Fatty acid biosynthesis	0	0	1000	0
3OAR181	3-oxoacyl-[acyl-carrier-protein] reductase (n-C18:1)	h[c] + nadph[c] + 3ocvac11eACP[c] -> 3hcvac11eACP[c] + nadp[c]				Fatty acid biosynthesis	0	0	1000	0
3OAR40	3-oxoacyl-[acyl-carrier-protein] reductase (n-C4:0)	h[c] + nadph[c] + actACP[c] <=> 3haACP[c] + nadp[c]				Fatty acid biosynthesis	1	-1000	1000	0
3OAR60	3-oxoacyl-[acyl-carrier-protein] reductase (n-C6:0)	h[c] + nadph[c] + 3ohexACP[c] <=> 3hhexACP[c] + nadp[c]				Fatty acid biosynthesis	1	-1000	1000	0
3OAR80	3-oxoacyl-[acyl-carrier-protein] reductase (n-C8:0)	h[c] + nadph[c] + 3ooctACP[c] <=> 3hoctACP[c] + nadp[c]				Fatty acid biosynthesis	1	-1000	1000	0
3OAS100	3-oxoacyl-[acyl-carrier-protein] synthase (n-C10:0)	h[c] + malACP[c] + ocACP[c] -> co2[c] + 3odecACP[c] + ACP[c]				Fatty acid biosynthesis	0	0	1000	0
3OAS120	3-oxoacyl-[acyl-carrier-protein] synthase (n-C12:0)	h[c] + malACP[c] + dcaACP[c] -> co2[c] + 3oddecACP[c] + ACP[c]				Fatty acid biosynthesis	0	0	1000	0
3OAS121	3-oxoacyl-[acyl-carrier-protein] synthase (n-C12:1)	h[c] + malACP[c] + cdec3eACP[c] -> co2[c] + 3ocddec5eACP[c] + ACP[c]				Fatty acid biosynthesis	0	0	1000	0
3OAS140	3-oxoacyl-[acyl-carrier-protein] synthase (n-C14:0)	h[c] + malACP[c] + ddcaACP[c] -> co2[c] + 3omrsACP[c] + ACP[c]				Fatty acid biosynthesis	0	0	1000	0
3OAS141	3-oxoacyl-[acyl-carrier-protein] synthase (n-C14:1)	h[c] + malACP[c] + cddec5eACP[c] -> co2[c] + 3ocmrs7eACP[c] + ACP[c]				Fatty acid biosynthesis	0	0	1000	0
3OAS160	3-oxoacyl-[acyl-carrier-protein] synthase (n-C16:0)	h[c] + malACP[c] + myrsACP[c] -> co2[c] + 3opalmACP[c] + ACP[c]				Fatty acid biosynthesis	0	0	1000	0
3OAS161	3-oxoacyl-[acyl-carrier-protein] synthase (n-C16:1)	h[c] + malACP[c] + tdeACP[c] -> co2[c] + 3ocpalm9eACP[c] + ACP[c]				Fatty acid biosynthesis	0	0	1000	0
3OAS180	3-oxoacyl-[acyl-carrier-protein] synthase (n-C18:0)	h[c] + malACP[c] + palmACP[c] -> co2[c] + 3ooctdACP[c] + ACP[c]				Fatty acid biosynthesis	0	0	1000	0
3OAS181	3-oxoacyl-[acyl-carrier-protein] synthase (n-C18:1)	h[c] + malACP[c] + hdeACP[c] -> co2[c] + 3ocvac11eACP[c] + ACP[c]				Fatty acid biosynthesis	0	0	1000	0
3OAS60	3-oxoacyl-[acyl-carrier-protein] synthase (n-C6:0)	h[c] + malACP[c] + butACP[c] -> co2[c] + 3ohexACP[c] + ACP[c]				Fatty acid biosynthesis	0	0	1000	0
3OAS80	3-oxoacyl-[acyl-carrier-protein] synthase (n-C8:0)	h[c] + malACP[c] + hexACP[c] -> co2[c] + 3ooctACP[c] + ACP[c]				Fatty acid biosynthesis	0	0	1000	0
ACBIPGT	Adenosyl cobinamide phosphate guanyltransferase	h[c] + adocbip[c] + gtp[c] -> agdpcbi[c] + ppi[c]				Porphyrin and chlorophyll metabolism	0	0	1000	0
ACCOACr	acetyl-CoA carboxylase, reversible reaction	atp[c] + accoa[c] + hco3[c] <=> h[c] + adp[c] + malcoa[c] + pi[c]				Pyruvate metabolism	1	-1000	1000	0
ACGK	acetylglutamate kinase	atp[c] + acglu[c] -> adp[c] + acg5p[c]				Urea cycle and metabolism of amino groups	0	0	1000	0
ACGS	N-acetylglutamate synthase	glu-L[c] + accoa[c] -> h[c] + acglu[c] + coa[c]				Urea cycle and metabolism of amino groups	0	0	1000	0
ACHBS	2-aceto-2-hydroxybutanoate synthase	h[c] + pyr[c] + 2obut[c] -> co2[c] + 2ahbut[c]				Valine leucine and isoleucine biosynthesis	0	0	1000	0
ACKr	acetate kinase	atp[c] + ac[c] <=> adp[c] + actp[c]				Pyruvate metabolism	1	-1000	1000	0
ACLS	acetolactate synthase	h[c] + 2 pyr[c] -> co2[c] + alac-S[c]				C5-Branched dibasic acid metabolism	0	0	1000	0
ACONT	aconitase	cit[c] <=> icit[c]				Citrate cycle (TCA cycle)	1	-1000	1000	0
ACOTA	acetylornithine transaminase	akg[c] + acorn[c] <=> glu-L[c] + acg5sa[c]				Urea cycle and metabolism of amino groups	1	-1000	1000	0
ACS	acetyl-CoA synthetase	atp[c] + coa[c] + ac[c] -> ppi[c] + accoa[c] + amp[c]				Glycolysis/Gluconeogenesis	0	0	1000	0
ADCL	4-aminobenzoate synthase	4adcho[c] -> h[c] + pyr[c] + 4abz[c]				Folate biosynthesis	0	0	1000	0
ADCPS2	adenosylcobinamide-phosphate synthase	atp[c] + adcobhex[c] + applp[c] -> h[c] + adocbip[c] + adp[c] + pi[c]				Porphyrin and chlorophyll metabolism	0	0	1000	0
ADCS	4-amino-4-deoxychorismate synthase	gln-L[c] + chor[c] -> glu-L[c] + 4adcho[c]				Folate biosynthesis	0	0	1000	0
ADCYRS	adenosylcobyric acid synthase (glutamine-hydrolysing)	4 h2o[c] + 4 atp[c] + 4 gln-L[c] + adcobdam[c] -> 4 h[c] + 4 glu-L[c] + 4 adp[c] + 4 pi[c] + adcobhex[c]				Porphyrin and chlorophyll metabolism	0	0	1000	0
ADK1	adenylate kinase	atp[c] + amp[c] <=> 2 adp[c]				Purine metabolism	1	-1000	1000	0
ADK_syn	deoxyadenylate kinase	atp[c] + damp[c] <=> adp[c] + dadp[c]				Purine metabolism	1	-1000	1000	0
ADMDC	adenosylmethionine decarboxylase	h[c] + amet[c] -> co2[c] + ametam[c]				Arginine and proline metabolism	0	0	1000	0
ADNCYC	adenylate cyclase	atp[c] -> ppi[c] + camp[c]				Purine metabolism	0	0	1000	0
ADOCBLS	Adenosylcobalamin 5'-phosphate synthase	agdpcbi[c] + rdmbzi[c] -> h[c] + adocbl[c] + gmp[c]				Porphyrin and chlorophyll metabolism	0	0	1000	0
ADPRDP	ADPribose diphosphatase	h2o[c] + adprib[c] -> 2 h[c] + amp[c] + r5p[c]				Purine metabolism	0	0	1000	0
ADPT	adenine phosphoribosyltransferase	ade[c] + prpp[c] -> ppi[c] + amp[c]				Purine metabolism	0	0	1000	0
ADPT2	adenine phosphoribosyltransferase	ppi[c] + aicar[c] <=> prpp[c] + C04051[c]				Purine metabolism	1	-1000	1000	0
ADSK	adenylyl-sulfate kinase	atp[c] + aps[c] -> h[c] + adp[c] + paps[c]				Sulfur Cysteine and methionine metabolism	0	0	1000	0
ADSL1r	adenylsuccinate lyase	dcamp[c] <=> amp[c] + fum[c]				Purine metabolism	1	-1000	1000	0
ADSL2r	adenylosuccinate lyase	25aics[c] <=> aicar[c] + fum[c]				Purine metabolism	1	-1000	1000	0
ADSS	adenylosuccinate synthase	gtp[c] + asp-L[c] + imp[c] -> 2 h[c] + pi[c] + dcamp[c] + gdp[c]				Purine metabolism	0	0	1000	0
AGMT	agmatinase	h2o[c] + agm[c] -> ptrc[c] + urea[c]				Arginine and proline metabolism	0	0	1000	0
AGPAT160	1-hexadecanoyl-sn-glycerol 3-phosphate O-acyltransferase (n-C16:0)	palmACP[c] + 1hdecg3p[c] -> ACP[c] + pa160[c]				Fatty acid biosynthesis	0	0	1000	0
AGPAT161	1-hexadec-7-enoyl-sn-glycerol 3-phosphate O-acyltransferase (n-C16:1)	hdeACP[c] + 1hdec9eg3p[c] -> ACP[c] + pa161[c]				Fatty acid biosynthesis	0	0	1000	0
AGPAT180	1-octadecanoyl-sn-glycerol 3-phosphate O-acyltransferase (n-C18:0)	1odecg3p[c] + ocdcaACP[c] -> ACP[c] + pa180[c]				Fatty acid biosynthesis	0	0	1000	0
AGPAT181	1-octadec-7-enoyl-sn-glycerol 3-phosphate O-acyltransferase (n-C18:1)	1odec11eg3p[c] + octeACP[c] -> ACP[c] + pa181[c]				Fatty acid biosynthesis	0	0	1000	0
AGPAT181(9)	1-octadec-enoyl-sn-glycerol 3-phosphate O-acyltransferase (n-C18:1)	1odec9eg3p[c] + octe(9)ACP[c] -> ACP[c] + pa181_9[c]				Fatty acid biosynthesis	0	0	1000	0
AGPAT182(9_12)	1-octadec-enoyl-sn-glycerol 3-phosphate O-acyltransferase (n-C18:2)	1odec912eg3p[c] + octe(9_12)ACP[c] -> ACP[c] + pa182_9_12[c]				Fatty acid biosynthesis	0	0	1000	0
AGPAT183(6_9_12)	1-octadec-enoyl-sn-glycerol 3-phosphate O-acyltransferase (n-C18:3)	1odec6912eg3p[c] + octe(6_9_12)ACP[c] -> ACP[c] + pa183_6_9_12[c]				Fatty acid biosynthesis	0	0	1000	0
AGPAT183(9_12_15)	1-octadec-enoyl-sn-glycerol 3-phosphate O-acyltransferase (n-C18:3)	octe(9_12)ACP[c] + 1odec91215eg3p[c] -> ACP[c] + pa183_9_12_15[c]				Fatty acid biosynthesis	0	0	1000	0
AGPR	N-acetyl-g-glutamyl-phosphate reductase	nadp[c] + pi[c] + acg5sa[c] <=> h[c] + nadph[c] + acg5p[c]				Urea cycle and metabolism of amino groups	1	-1000	1000	0
AHCi	adenosylhomocysteinase	h2o[c] + ahcys[c] -> adn[c] + hcys-L[c]				Sulfur Cysteine and methionine metabolism	0	0	1000	0
AICART	phosphoribosylaminoimidazolecarboxamide formyltransferase	aicar[c] + 10fthf[c] <=> fprica[c] + thf[c]				Purine metabolism	1	-1000	1000	0
AIRCr	phosphoribosylaminoimidazole carboxylase	co2[c] + air[c] <=> h[c] + 5aizc[c]				Purine metabolism	1	-1000	1000	0
ALAALAr	D-alanine-D-alanine ligase (reversible)	atp[c] + 2 ala-D[c] <=> h[c] + adp[c] + pi[c] + alaala[c]				Alanine, aspartate and glutamate metabolism	1	-1000	1000	0
ALAD_syn	L-alanine dehydrogenase	h[c] + pyr[c] + nadh[c] + nh4[c] -> h2o[c] + nad[c] + ala-L[c]				Alanine, aspartate and glutamate metabolism	0	0	1000	0
ALAR	alanine racemase	ala-L[c] <=> ala-D[c]				Alanine, aspartate and glutamate metabolism	1	-1000	1000	0
ALATRS	Alanyl-tRNA synthetase	atp[c] + ala-L[c] + trnaala[c] -> ppi[c] + amp[c] + alatrna[c]				Alanine, aspartate and glutamate metabolism	0	0	1000	0
AMID	amidase	h2o[c] + 4gudbd[c] -> nh4[c] + 4gudbutn[c]				Arginine and proline metabolism	0	0	1000	0
AMID2	amidase	h2o[c] + pad[c] -> nh4[c] + pac[c]				Phenylalanine tyrosine and tryptophan biosynthesis	0	0	1000	0
AMID3	amidase	h2o[c] + iad[c] -> nh4[c] + ind3ac[c]				Phenylalanine tyrosine and tryptophan biosynthesis	0	0	1000	0
ANPRT	anthranilate phosphoribosyltransferase	prpp[c] + anth[c] -> ppi[c] + pran[c]				Phenylalanine tyrosine and tryptophan biosynthesis	0	0	1000	0
ANS	anthranilate synthase	gln-L[c] + chor[c] -> h[c] + glu-L[c] + pyr[c] + anth[c]				Phenylalanine tyrosine and tryptophan biosynthesis	0	0	1000	0
AOXSr	8-amino-7-oxononanoate synthase	h[c] + ala-L[c] + pmcoa[c] <=> co2[c] + coa[c] + 8aonn[c]				Biotin metabolism	1	-1000	1000	0
APRAUR	5-amino-6-(5-phosphoribosylamino)uracil reductase	h[c] + nadph[c] + 5apru[c] -> nadp[c] + 5aprbu[c]				Riboflavin metabolism	0	0	1000	0
ARGDC	arginine decarboxylase	h[c] + arg-L[c] -> co2[c] + agm[c]				Arginine and proline metabolism	0	0	1000	0
ARGSL	argininosuccinate lyase	argsuc[c] <=> fum[c] + arg-L[c]				Alanine, aspartate and glutamate metabolism	1	-1000	1000	0
ARGSS	argininosuccinate synthase	atp[c] + asp-L[c] + citr-L[c] -> h[c] + ppi[c] + amp[c] + argsuc[c]				Alanine, aspartate and glutamate metabolism	0	0	1000	0
ARGTRS	Arginyl-tRNA synthetase	atp[c] + arg-L[c] + trnaarg[c] -> ppi[c] + amp[c] + argtrna[c]				Arginine and proline metabolism	0	0	1000	0
ASADi	aspartate-semialdehyde dehydrogenase, irreversible	h[c] + nadph[c] + 4pasp[c] -> nadp[c] + pi[c] + aspsa[c]				Alanine, aspartate and glutamate metabolism	0	0	1000	0
ASNN	L-asparaginase	h2o[c] + asn-L[c] -> asp-L[c] + nh4[c]				Nitrogen metabolism	0	0	1000	0
ASNS1	asparagine synthase (glutamine-hydrolysing)	h2o[c] + atp[c] + gln-L[c] + asp-L[c] -> h[c] + glu-L[c] + ppi[c] + amp[c] + asn-L[c]				Nitrogen metabolism	0	0	1000	0
ASNTRS	Asparaginyl-tRNA synthetase	atp[c] + asn-L[c] + trnaasn[c] -> ppi[c] + amp[c] + asntrna[c]				Alanine, aspartate and glutamate metabolism	0	0	1000	0
ASP1DC	aspartate 1-decarboxylase	h[c] + asp-L[c] -> co2[c] + ala-B[c]				Alanine, aspartate and glutamate metabolism	0	0	1000	0
ASPCT	aspartate carbamoyltransferase	asp-L[c] + cbp[c] -> h[c] + pi[c] + cbasp[c]				Pyrimidine metabolism	0	0	1000	0
ASPKi	aspartate kinase, irreversible	atp[c] + asp-L[c] -> adp[c] + 4pasp[c]				Alanine, aspartate and glutamate metabolism	0	0	1000	0
ASPO6	L-aspartate oxidase	o2[c] + asp-L[c] -> h[c] + h2o2[c] + iasp[c]				Nicotinate and nicotinamide metabolism	0	0	1000	0
ASPTA	aspartate transaminase	akg[c] + asp-L[c] <=> glu-L[c] + oaa[c]				Carbon fixation	1	-1000	1000	0
ASPTRS	Aspartyl-tRNA synthetase	atp[c] + asp-L[c] + trnaasp[c] -> ppi[c] + amp[c] + asptrna[c]				Alanine, aspartate and glutamate metabolism	0	0	1000	0
ATPPRT	ATP phosphoribosyltransferase	atp[c] + prpp[c] -> ppi[c] + prbatp[c]				Histidine metabolism	0	0	1000	0
ATPS4rpp	ATP synthase (four protons for one ATP) (periplasm)	3 adp[c] + 3 pi[c] + 14 h[p] -> 3 h2o[c] + 11 h[c] + 3 atp[c]				Oxidative phosphorylation	0	0	1000	0
ATPSu	ATP synthetase(u)	3 adp[c] + 3 pi[c] + 14 h[v] -> 3 h2o[c] + 11 h[c] + 3 atp[c]				Oxidative phosphorylation	0	0	1000	0
BCAROHX	beta-carotene hydroxylase	o2[c] + h[c] + nadph[c] + bcarote[c] -> h2o[c] + nadp[c] + bcryptox[c]				Carotenoid Biosynthesis	0	0	1000	0
BCAROHX2	beta-carotene hydroxylase	o2[c] + h[c] + nadph[c] + bcryptox[c] -> h2o[c] + nadp[c] + zeax[c]				Carotenoid Biosynthesis	0	0	1000	0
BCAROKE	beta-carotene ketolase	o2[c] + bcarote[c] -> h2o[c] + echin[c]				Carotenoid Biosynthesis	0	0	1000	0
BILIRED	Nad(p)h biliverdin reductase	h[c] + nadph[c] + biliverd[c] -> nadp[c] + bilirub[c]				Porphyrin and chlorophyll metabolism	0	0	1000	0
BPNT	3',5'-bisphosphate nucleotidase	h2o[c] + pap[c] -> pi[c] + amp[c]				Sulfur Cysteine and methionine metabolism	0	0	1000	0
BTS4	Biotin synthase	amet[c] + dtbt[c] + s[c] -> h[c] + btn[c] + dad-5[c] + met-L[c]				Biotin metabolism	0	0	1000	0
CA2abcpp	calcium transport via ABC system (periplasm)	h2o[c] + atp[c] + ca2[p] -> h[c] + adp[c] + pi[c] + ca2[c]				Transport	0	0	1000	0
CA2t3pp	calcium (Ca+2) transport out via proton antiport (periplasm)	h[p] + ca2[c] -> h[c] + ca2[p]				Transport	0	0	1000	0
CA2tex	calcium (Ca+2) transport via diffusion (extracellular to periplasm)	ca2[e] <=> ca2[p]				Transport	1	-1000	1000	0
CAT	catalase	2 h2o2[c] -> o2[c] + 2 h2o[c]				Phenylalanine tyrosine and tryptophan biosynthesis	0	0	1000	0
CBFCu	cytochrome b6/f complex	2 h[c] + pqh2[v] + 2 pcox[v] -> 4 h[v] + pq[v] + 2 pcrd[v]				Photosynthesis	0	0	1000	0
CBPS	carbamoyl-phosphate synthase (glutamine-hydrolysing)	h2o[c] + 2 atp[c] + hco3[c] + gln-L[c] -> 2 h[c] + glu-L[c] + 2 adp[c] + pi[c] + cbp[c]				Pyrimidine metabolism	0	0	1000	0
CDPMEK	4-(cytidine 5'-diphospho)-2-C-methyl-D-erythritol kinase	atp[c] + 4c2me[c] -> h[c] + adp[c] + 2p4c2me[c]				Terpenoid backbone biosynthesis	0	0	1000	0
CHORM	chorismate mutase	chor[c] -> pphn[c]				Phenylalanine tyrosine and tryptophan biosynthesis	0	0	1000	0
CHORS	chorismate synthase	3psme[c] -> pi[c] + chor[c]				Phenylalanine tyrosine and tryptophan biosynthesis	0	0	1000	0
CHPHYS	chlorophyll a synthase	h[c] + chlld[c] + phdp[c] -> ppi[c] + cholphya[c]				Porphyrin and chlorophyll metabolism	0	0	1000	0
CO2tex	CO2 transport via diffusion (extracellular to periplasm)	co2[e] <=> co2[p]				Transport	1	-1000	1000	0
COBALT2abcpp	Cobalt (Co+2) ABC transporter (periplasm)	h2o[c] + atp[c] + cobalt2[c] -> h[c] + adp[c] + pi[c] + cobalt2[p]				Transport	0	0	1000	0
COBALT2abcpp_syn	Cobalt (Co+2) ABC transporter (periplasm)	h2o[c] + atp[c] + cobalt2[p] -> h[c] + adp[c] + pi[c] + cobalt2[c]				Transport	0	0	1000	0
COBALT2tex	cobalt (Co+2) transport via diffusion (extracellular to periplasm)	cobalt2[e] <=> cobalt2[p]				Transport	1	-1000	1000	0
COCHL	cobaltochelatase	h2o[c] + atp[c] + cobalt2[c] + hgbam[c] -> 2 h[c] + adp[c] + pi[c] + co2dam[c]				Porphyrin and chlorophyll metabolism	0	0	1000	0
CPPPGO	coproporphyrinogen oxidase (O2 required)	o2[c] + 2 h[c] + cpppg3[c] -> 2 co2[c] + 2 h2o[c] + pppg9[c]				Porphyrin and chlorophyll metabolism	0	0	1000	0
CPPPGO2	Oxygen Independent coproporphyrinogen-III oxidase	2 amet[c] + cpppg3[c] -> 2 co2[c] + 2 dad-5[c] + 2 met-L[c] + pppg9[c]				Porphyrin and chlorophyll metabolism	0	0	1000	0
CS	citrate synthase	h2o[c] + accoa[c] + oaa[c] -> h[c] + coa[c] + cit[c]				Citrate cycle (TCA cycle)	0	0	1000	0
CTPS1	CTP synthase (NH3)	atp[c] + nh4[c] + utp[c] -> 2 h[c] + adp[c] + pi[c] + ctp[c]				Pyrimidine metabolism	0	0	1000	0
CTPS2	CTP synthase (glutamine)	h2o[c] + atp[c] + gln-L[c] + utp[c] -> 2 h[c] + glu-L[c] + adp[c] + pi[c] + ctp[c]				Pyrimidine metabolism	0	0	1000	0
CU2abcpp_syn	Copper (Cu+2) ABC transporter (periplasm)	h2o[c] + atp[c] + cu2[p] -> h[c] + adp[c] + pi[c] + cu2[c]				Transport	0	0	1000	0
CU2tex	copper (Cu+2) transport via diffusion (extracellular to periplasm)	cu2[e] <=> cu2[p]				Transport	1	-1000	1000	0
CYNTAH	Cyanate aminohydrolase	3 h[c] + hco3[c] + cynt[c] -> 2 co2[c] + nh4[c]				Nitrogen metabolism	0	0	1000	0
CYNTt2pp	Cyanate transport via proton symport (periplasm)	h[p] + cynt[p] -> h[c] + cynt[c]				Transport	0	0	1000	0
CYNTtex	Cyanate transport via diffusion (extracellular to periplasm)	cynt[e] <=> cynt[p]				Transport	1	-1000	1000	0
CYO1b2_syn	cytochrome c oxidase, synechocystis (2 protons)	4 h[c] + 2 pcrd[v] + 0.5 o2[v] -> 2 h[v] + 2 pcox[v] + h2o[v]				Photosynthesis	0	0	1000	0
CYO1b2pp_syn	cytochrome c oxidase, synechocystis (2 protons periplasm)	4 h[c] + 2 pcrd[p] + 0.5 o2[p] -> 2 h[p] + 2 pcox[p] + h2o[p]				Oxidative phosphorylation	0	0	1000	0
CYO1b_syn	cytochrome c oxidase, synechocystis (2 protons)	4 h[c] + 0.5 o2[v] + 2 focytc6[v] -> 2 h[v] + h2o[v] + 2 ficytc6[v]				Photosynthesis	0	0	1000	0
CYO1bpp_syn	cytochrome c oxidase, synechocystis (2 protons)	4 h[c] + 0.5 o2[p] + 2 focytc6[p] -> 2 h[p] + h2o[p] + 2 ficytc6[p]				Oxidative phosphorylation	0	0	1000	0
CYPHYS	Cyanophycin sinthetase	2 atp[c] + asp-L[c] + arg-L[c] + precyanphy[c] -> 2 h[c] + 2 adp[c] + 2 pi[c] + cyanphy[c]				Cyanophycin metabolism	0	0	1000	0
CYRDAAT	cob(I)yrinic acid a,c-diamide adenosyltransferase	h[c] + atp[c] + co1dam[c] -> adcobdam[c] + pppi[c]				Porphyrin and chlorophyll metabolism	0	0	1000	0
CYRDAR	cob(II)yrinic acid a,c-diamide reductase	nadh[c] + 2 co2dam[c] -> h[c] + nad[c] + 2 co1dam[c]				Porphyrin and chlorophyll metabolism	0	0	1000	0
CYSS	cysteine synthase	acser[c] + h2s[c] -> h[c] + ac[c] + cys-L[c]				Sulfur Cysteine and methionine metabolism	0	0	1000	0
CYSTA	cysteine transaminase	akg[c] + cys-L[c] <=> glu-L[c] + mercppyr[c]				Sulfur Cysteine and methionine metabolism	1	-1000	1000	0
CYSTRS	Cysteinyl-tRNA synthetase	atp[c] + cys-L[c] + trnacys[c] -> ppi[c] + amp[c] + cystrna[c]				Sulfur Cysteine and methionine metabolism	0	0	1000	0
CYTK1	cytidylate kinase (CMP)	atp[c] + cmp[c] <=> adp[c] + cdp[c]				Pyrimidine metabolism	1	-1000	1000	0
DAPDC	diaminopimelate decarboxylase	h[c] + 26dap-M[c] -> co2[c] + lys-L[c]				Lysine metabolism	0	0	1000	0
DAPE	diaminopimelate epimerase	26dap-LL[c] <=> 26dap-M[c]				Lysine metabolism	1	-1000	1000	0
DASYN160	CDP-diacylglycerol synthetase (n-C16:0)	h[c] + pa160[c] + ctp[c] -> ppi[c] + cdpdhdecg[c]				Fatty acid biosynthesis	0	0	1000	0
DASYN161	CDP-diacylglycerol synthetase (n-C16:1)	h[c] + pa161[c] + ctp[c] -> ppi[c] + cdpdhdec9eg[c]				Fatty acid biosynthesis	0	0	1000	0
DASYN180	CDP-diacylglycerol synthetase (n-C18:0)	h[c] + pa180[c] + ctp[c] -> ppi[c] + cdpdodecg[c]				Fatty acid biosynthesis	0	0	1000	0
DASYN181	CDP-diacylglycerol synthetase (n-C18:1)	h[c] + pa181[c] + ctp[c] -> ppi[c] + cdpdodec11eg[c]				Fatty acid biosynthesis	0	0	1000	0
DASYN181(9)	CDP-diacylglycerol synthetase (n-C18:1)	h[c] + pa181_9[c] + ctp[c] -> ppi[c] + cdpdodec9eg[c]				Fatty acid biosynthesis	0	0	1000	0
DASYN182(9_12)	CDP-diacylglycerol synthetase (n-C18:2)	h[c] + pa182_9_12[c] + ctp[c] -> ppi[c] + cdpdodec912eg[c]				Fatty acid biosynthesis	0	0	1000	0
DASYN183(6_9_12)	CDP-diacylglycerol synthetase (n-C18:3)	h[c] + pa183_6_9_12[c] + ctp[c] -> ppi[c] + cdpdodec6912eg[c]				Fatty acid biosynthesis	0	0	1000	0
DASYN183(9_12_15)	CDP-diacylglycerol synthetase (n-C18:3)	h[c] + pa183_9_12_15[c] + ctp[c] -> ppi[c] + cdpdodec91215eg[c]				Fatty acid biosynthesis	0	0	1000	0
DB4PS	3,4-Dihydroxy-2-butanone-4-phosphate synthase	ru5p-D[c] -> h[c] + db4p[c] + for[c]				Riboflavin metabolism	0	0	1000	0
DBTSr	dethiobiotin synthase	co2[c] + atp[c] + dann[c] <=> 3 h[c] + adp[c] + pi[c] + dtbt[c]				Biotin metabolism	1	-1000	1000	0
DCTPD	dCTP deaminase	h2o[c] + h[c] + dctp[c] -> nh4[c] + dutp[c]				Pyrimidine metabolism	0	0	1000	0
DCTPD2	dCTP deaminase	h2o[c] + h[c] + ctp[c] -> nh4[c] + utp[c]				Pyrimidine metabolism	0	0	1000	0
DDPA	3-deoxy-D-arabino-heptulosonate 7-phosphate synthetase	h2o[c] + e4p[c] + pep[c] -> pi[c] + 2dda7p[c]				Phenylalanine tyrosine and tryptophan biosynthesis	0	0	1000	0
DDPGA	2-dehydro-3-deoxy-phosphogluconate aldolase	4h2oglt[c] <=> pyr[c] + glx[c]				Glyoxylate and dicarboxylate metabolism	1	-1000	1000	0
DES__12	stearoyl-CoA desaturase (delta-12 desaturase)	o2[c] + 2 h[c] + octe(9)ACP[c] + 2 fdxr-2_2[c] -> 2 h2o[c] + octe(9_12)ACP[c] + 2 fdxo-2_2[c]				Fatty acid biosynthesis	0	0	1000	0
DES__15	stearoyl-CoA desaturase (delta-15 desaturase)	o2[c] + 2 h[c] + octe(9_12)ACP[c] + 2 fdxr-2_2[c] -> 2 h2o[c] + 2 fdxo-2_2[c] + octe(9_12_15)ACP[c]				Fatty acid biosynthesis	0	0	1000	0
DES__6	stearoyl-CoA desaturase (delta-6 desaturase)	o2[c] + 2 h[c] + 2 fdxr-2_2[c] + octe(9_12_15)ACP[c] -> 2 h2o[c] + 2 fdxo-2_2[c] + octe(6_9_12_15)ACP[c]				Fatty acid biosynthesis	0	0	1000	0
DES__6B	stearoyl-CoA desaturase (delta-6 desaturase)	o2[c] + 2 h[c] + octe(9_12)ACP[c] + 2 fdxr-2_2[c] -> 2 h2o[c] + octe(6_9_12)ACP[c] + 2 fdxo-2_2[c]				Fatty acid biosynthesis	0	0	1000	0
DES__9	stearoyl-CoA desaturase (delta-9 desaturase)	o2[c] + 2 h[c] + ocdcaACP[c] + 2 fdxr-2_2[c] -> 2 h2o[c] + octe(9)ACP[c] + 2 fdxo-2_2[c]				Fatty acid biosynthesis	0	0	1000	0
DGDG160	digalactosyldiacylglycerol synthase (n-C16:0)	udpgal[c] + mgdg160[c] -> dgdg160[c] + udp[c]				Galactolipids metabolism	0	0	1000	0
DGDG161	digalactosyldiacylglycerol synthase (n-C16:1)	udpgal[c] + mgdg161[c] -> udp[c] + dgdg161[c]				Galactolipids metabolism	0	0	1000	0
DGDG180	digalactosyldiacylglycerol synthase (n-C18:0)	udpgal[c] + mgdg180[c] -> udp[c] + dgdg180[c]				Galactolipids metabolism	0	0	1000	0
DGDG181	digalactosyldiacylglycerol synthase (n-C18:1)	udpgal[c] + mgdg181[c] -> udp[c] + dgdg181[c]				Galactolipids metabolism	0	0	1000	0
DGDG181(9)	digalactosyldiacylglycerol synthase (n-C18:1)	udpgal[c] + mgdg181_9[c] -> udp[c] + dgdg181_9[c]				Galactolipids metabolism	0	0	1000	0
DGDG182(9_12)	digalactosyldiacylglycerol synthase (n-C18:2)	udpgal[c] + mgdg182_9_12[c] -> udp[c] + dgdg182_9_12[c]				Galactolipids metabolism	0	0	1000	0
DGDG183(6_9_12)	digalactosyldiacylglycerol synthase (n-C18:3)	udpgal[c] + mgdg183_6_9_12[c] -> udp[c] + dgdg183_6_9_12[c]				Galactolipids metabolism	0	0	1000	0
DGDG183(9_12_15)	digalactosyldiacylglycerol synthase (n-C18:3)	udpgal[c] + mgdg183_9_12_15[c] -> udp[c] + dgdg183_9_12_15[c]				Galactolipids metabolism	0	0	1000	0
DHAD1	dihydroxy-acid dehydratase (2,3-dihydroxy-3-methylbutanoate)	23dhmb[c] -> h2o[c] + 3mob[c]				Valine leucine and isoleucine biosynthesis	0	0	1000	0
DHAD2	Dihydroxy-acid dehydratase (2,3-dihydroxy-3-methylpentanoate)	23dhmp[c] -> h2o[c] + 3mop[c]				Valine leucine and isoleucine biosynthesis	0	0	1000	0
DHDPRy	dihydrodipicolinate reductase (NADPH)	h[c] + nadph[c] + 23dhdp[c] -> nadp[c] + thdp[c]				Lysine metabolism	0	0	1000	0
DHDPS	dihydrodipicolinate synthase	pyr[c] + aspsa[c] -> 2 h2o[c] + h[c] + 23dhdp[c]				Lysine metabolism	0	0	1000	0
DHFR	dihydrofolate reductase	h[c] + nadph[c] + dhf[c] <=> nadp[c] + thf[c]				Folate biosynthesis	1	-1000	1000	0
DHFS	dihydrofolate synthase	glu-L[c] + atp[c] + dhpt[c] -> h[c] + adp[c] + pi[c] + dhf[c]				Folate biosynthesis	0	0	1000	0
DHNAPHT	1,4-dihydroxy-2-naphthoate phytyltransferase	phdp[c] + 2 fdxo-2_2[c] + dhna[c] -> co2[c] + h[c] + ppi[c] + 2 fdxr-2_2[c] + dmtphllqne[c]				Ubiquinone and other pterpenoids biosynthesis	0	0	1000	0
DHNPA	dihydroneopterin aldolase	dhnpt[c] -> gcald[c] + 2ahhmp[c]				Folate biosynthesis	0	0	1000	0
DHORD	dihydoorotic acid dehydrogenase	o2[c] + dhor-S[c] <=> h2o2[c] + orot[c]				Pyrimidine metabolism	1	-1000	1000	0
DHORTS	dihydroorotase	h2o[c] + dhor-S[c] <=> h[c] + cbasp[c]				Pyrimidine metabolism	1	-1000	1000	0
DHPPDA	diaminohydroxyphosphoribosylaminopyrimidine deaminase	h2o[c] + h[c] + 25dhpp[c] -> nh4[c] + 5apru[c]				Riboflavin metabolism	0	0	1000	0
DHQS	3-dehydroquinate synthase	2dda7p[c] -> pi[c] + 3dhq[c]				Phenylalanine tyrosine and tryptophan biosynthesis	0	0	1000	0
DHQTi	3-dehydroquinate dehydratase, irreversible	3dhq[c] -> h2o[c] + 3dhsk[c]				Phenylalanine tyrosine and tryptophan biosynthesis	0	0	1000	0
DMATT	dimethylallyltranstransferase	dmpp[c] + ipdp[c] -> ppi[c] + grdp[c]				Terpenoid backbone biosynthesis	0	0	1000	0
DMPPS_syn	1-hydroxy-2-methyl-2-(E)-butenyl 4-diphosphate reductase (dmpp)	h[c] + nadph[c] + h2mb4p[c] -> h2o[c] + nadp[c] + dmpp[c]				Terpenoid backbone biosynthesis	0	0	1000	0
DMTPHT	demethylphylloquinone methyltransferase	amet[c] + dmtphllqne[c] -> h[c] + ahcys[c] + phllqne[c]				Ubiquinone and other pterpenoids biosynthesis	0	0	1000	0
DM_5mdru1p	5mdru1p Demand reaction	5mdru1p[c] ->				Modeling	0	0	1000	0
DNAMT_syn	DNA (cytosine-5-)-methyltransferase	amet[c] + dna[c] -> h[c] + ahcys[c] + dna5mtc[c]				Sulfur Cysteine and methionine metabolism	0	0	1000	0
DNMPPA	Dihydroneopterin monophosphate dephosphorylase	h2o[c] + dhpmp[c] -> pi[c] + dhnpt[c]				Folate biosynthesis	0	0	1000	0
DNTPPA	Dihydroneopterin triphosphate pyrophosphatase	h2o[c] + ahdt[c] -> h[c] + ppi[c] + dhpmp[c]				Folate biosynthesis	0	0	1000	0
DPCOAK	dephospho-CoA kinase	atp[c] + dpcoa[c] -> h[c] + adp[c] + coa[c]				Pantothenate and CoA biosynthesis	0	0	1000	0
DPPS	decaprenyl synthase	7 ipdp[c] + frdp[c] -> 7 ppi[c] + decdp[c]				Terpenoid backbone biosynthesis	0	0	1000	0
DPR	2-dehydropantoate 2-reductase	h[c] + nadph[c] + 2dhp[c] -> nadp[c] + pant-R[c]				Pantothenate and CoA biosynthesis	0	0	1000	0
DRPA	deoxyribose-phosphate aldolase	2dr5p[c] -> acald[c] + g3p[c]				Pentose phosphate pathway	0	0	1000	0
DTMPK	dTMP kinase	atp[c] + dtmp[c] <=> adp[c] + dtdp[c]				Pyrimidine metabolism	1	-1000	1000	0
DVOCHR	divinyl protochlorophyllide a 8-vinyl-reductase	h[c] + nadph[c] + dvpchlld[c] -> nadp[c] + pchlld[c]				Porphyrin and chlorophyll metabolism	0	0	1000	0
DXPRIi	1-deoxy-D-xylulose reductoisomerase	h[c] + nadph[c] + dxyl5p[c] -> nadp[c] + 2me4p[c]				Sterol biosynthesis	0	0	1000	0
DXPS	1-deoxy-D-xylulose 5-phosphate synthase	h[c] + pyr[c] + g3p[c] -> co2[c] + dxyl5p[c]				Sterol biosynthesis	0	0	1000	0
EAR100y	enoyl-[acyl-carrier-protein] reductase (NADPH) (n-C10:0)	tdec2eACP[c] + h[c] + nadph[c] -> nadp[c] + dcaACP[c]				Fatty acid biosynthesis	0	0	1000	0
EAR120y	enoyl-[acyl-carrier-protein] reductase (NADPH) (n-C12:0)	tddec2eACP[c] + h[c] + nadph[c] -> nadp[c] + ddcaACP[c]				Fatty acid biosynthesis	0	0	1000	0
EAR121y	enoyl-[acyl-carrier-protein] reductase (NADPH) (n-C12:1)	t3c5ddeceACP[c] + h[c] + nadph[c] -> nadp[c] + cddec5eACP[c]				Fatty acid biosynthesis	0	0	1000	0
EAR140y	enoyl-[acyl-carrier-protein] reductase (NADPH) (n-C14:0)	tmrs2eACP[c] + h[c] + nadph[c] -> nadp[c] + myrsACP[c]				Fatty acid biosynthesis	0	0	1000	0
EAR141y	enoyl-[acyl-carrier-protein] reductase (NADPH) (n-C14:1)	t3c7mrseACP[c] + h[c] + nadph[c] -> nadp[c] + tdeACP[c]				Fatty acid biosynthesis	0	0	1000	0
EAR160y	enoyl-[acyl-carrier-protein] reductase (NADPH) (n-C16:0)	tpalm2eACP[c] + h[c] + nadph[c] -> nadp[c] + palmACP[c]				Fatty acid biosynthesis	0	0	1000	0
EAR161y	enoyl-[acyl-carrier-protein] reductase (NADPH) (n-C16:1)	t3c9palmeACP[c] + h[c] + nadph[c] -> nadp[c] + hdeACP[c]				Fatty acid biosynthesis	0	0	1000	0
EAR180y	enoyl-[acyl-carrier-protein] reductase (NADPH) (n-C18:0)	toctd2eACP[c] + h[c] + nadph[c] -> nadp[c] + ocdcaACP[c]				Fatty acid biosynthesis	0	0	1000	0
EAR181y	enoyl-[acyl-carrier-protein] reductase (NADPH) (n-C18:1)	t3c11vaceACP[c] + h[c] + nadph[c] -> nadp[c] + octeACP[c]				Fatty acid biosynthesis	0	0	1000	0
EAR40y	enoyl-[acyl-carrier-protein] reductase (NADPH) (n-C4:0)	but2eACP[c] + h[c] + nadph[c] -> nadp[c] + butACP[c]				Fatty acid biosynthesis	0	0	1000	0
EAR60y	enoyl-[acyl-carrier-protein] reductase (NADPH) (n-C6:0)	thex2eACP[c] + h[c] + nadph[c] -> nadp[c] + hexACP[c]				Fatty acid biosynthesis	0	0	1000	0
EAR80y	enoyl-[acyl-carrier-protein] reductase (NADPH) (n-C8:0)	toct2eACP[c] + h[c] + nadph[c] -> nadp[c] + ocACP[c]				Fatty acid biosynthesis	0	0	1000	0
EHGLAT	L-erythro-4-Hydroxyglutamate:2-oxoglutarate aminotransferase	akg[c] + e4hglu[c] -> glu-L[c] + 4h2oglt[c]				Arginine and proline metabolism	0	0	1000	0
ENO	enolase	2pg[c] <=> h2o[c] + pep[c]				Glycolysis/Gluconeogenesis	1	-1000	1000	0
EX_ca2(e)	Calcium exchange	ca2[e] <=>				Exchange reactions	1	-1000	1000	0
EX_co2(e)	CO2 exchange	co2[e] <=>				Exchange reactions	1	-1.92	-1.92	0
EX_cobalt2(e)	Cobalt2 exchange	cobalt2[e] <=>				Exchange reactions	1	-1000	1000	0
EX_cu2(e)	Copper exchange	cu2[e] <=>				Exchange reactions	1	-1000	1000	0
EX_fe2(e)	Fe2+ exchange	fe2[e] <=>				Exchange reactions	1	-1000	1000	0
EX_fe3(e)	Fe3+ exchange	fe3[e] <=>				Exchange reactions	1	-1000	1000	0
EX_h(e)	Proton exchange	h[e] <=>				Exchange reactions	1	-1000	1000	0
EX_h2o(e)	H2O exchange	h2o[e] <=>				Exchange reactions	1	-1000	1000	0
EX_k(e)	Potassium exchange	k[e] <=>				Exchange reactions	1	-1000	1000	0
EX_mg2(e)	Magnesium exchange	mg2[e] <=>				Exchange reactions	1	-1000	1000	0
EX_mn2(e)	Manganese exchange	mn2[e] <=>				Exchange reactions	1	-1000	1000	0
EX_mobd(e)	Molibdate exchange	mobd[e] <=>				Exchange reactions	1	-1000	1000	0
EX_na1(e)	Sodium exchange	na1[e] <=>				Exchange reactions	1	-1000	1000	0
EX_no3(e)	Nitrate exchange	no3[e] <=>				Exchange reactions	1	-1000	1000	0
EX_o2(e)	O2 exchange	o2[e] <=>				Exchange reactions	1	-1000	1000	0
EX_photon(e)	Photon exchange	photon[e] <=>				Exchange reactions	1	-1000	0	0
EX_pi(e)	Phosphate exchange	pi[e] <=>				Exchange reactions	1	-1000	1000	0
EX_so4(e)	Sulfate exchange	so4[e] <=>				Exchange reactions	1	-1000	1000	0
EX_zn2(e)	Zinc exchange	zn2[e] <=>				Exchange reactions	1	-1000	1000	0
FBA	fructose-bisphosphate aldolase	fdp[c] <=> g3p[c] + dhap[c]				Glycolysis/Gluconeogenesis	1	-1000	1000	0
FBA2	D-Fructose 1-phosphate D-glyceraldehyde-3-phosphate-lyase	f1p[c] <=> dhap[c] + glyald[c]				Fructose and mannose metabolism	1	-1000	1000	0
FBP	fructose-bisphosphatase	h2o[c] + fdp[c] -> pi[c] + f6p[c]				Glycolysis/Gluconeogenesis	0	0	1000	0
FCLT	Ferrochelatase	fe2[c] + ppp9[c] -> 2 h[c] + pheme[c]				Porphyrin and chlorophyll metabolism	0	0	1000	0
FE2abcpp	iron (II) transport via ABC system (periplasm)	h2o[c] + atp[c] + fe2[p] -> h[c] + adp[c] + pi[c] + fe2[c]				Transport	0	0	1000	0
FE2tex	iron (II) transport via diffusion (extracellular to periplasm)	fe2[e] <=> fe2[p]				Transport	1	-1000	1000	0
FE3abc	iron (III) transport via ABC system	h2o[c] + atp[c] + fe3[p] -> h[c] + adp[c] + pi[c] + fe3[c]				Transport	0	0	1000	0
FE3tex	iron (III) transport via diffusion (extracellular to periplasm)	fe3[e] <=> fe3[p]				Transport	1	-1000	1000	0
FMETTRS	Methionyl-tRNA formyltransferase	10fthf[c] + mettrna[c] -> h[c] + thf[c] + fmettrna[c]				Sulfur Cysteine and methionine metabolism	0	0	1000	0
FMNAT	FMN adenylyltransferase	h[c] + atp[c] + fmn[c] -> ppi[c] + fad[c]				Riboflavin metabolism	0	0	1000	0
FNOR	ferredoxin---NADP+ reductase	h[c] + nadp[c] + 2 fdxr-2_2[c] <=> nadph[c] + 2 fdxo-2_2[c]				Photosynthesis	1	-1000	1000	0
FOLD3	dihydropteroate synthase	4abz[c] + 2ahhmd[c] -> ppi[c] + dhpt[c]				Folate biosynthesis	0	0	1000	0
FOMETR	aminomethyltransferase	h[c] + 5fthf[c] <=> h2o[c] + methf[c]				Porphyrin and chlorophyll metabolism	1	-1000	1000	0
FQR	Cyclic Electron Flow	2 h[c] + pq[v] + 2 fdxr-2_2[c] -> pqh2[v] + 2 fdxo-2_2[c]				Photosynthesis	0	0	1000	0
FRTT	farnesyltranstransferase	ipdp[c] + frdp[c] -> ppi[c] + ggdp[c]				Sterol biosynthesis	0	0	1000	0
FTHFD	formyltetrahydrofolate deformylase	h2o[c] + 10fthf[c] -> h[c] + thf[c] + for[c]				Glyoxylate and dicarboxylate metabolism	0	0	1000	0
FTHFLi	formate-tetrahydrofolate ligase	atp[c] + thf[c] + for[c] -> adp[c] + pi[c] + 10fthf[c]				Folate biosynthesis	0	0	1000	0
FTR	ferredoxin:thioredoxin reductase	2 h[c] + 2 fdxr-2_2[c] + trdox[c] -> 2 fdxo-2_2[c] + trdrd[c]				Others	0	0	1000	0
FUM	fumarase	h2o[c] + fum[c] <=> mal-L[c]				Citrate cycle (TCA cycle)	1	-1000	1000	0
G1PACT	glucosamine-1-phosphate N-acetyltransferase	accoa[c] + gam1p[c] -> h[c] + coa[c] + acgam1p[c]				Aminosugars metabolism	0	0	1000	0
G1SATi	glutamate-1-semialdehyde aminotransferase	glu1sa[c] -> 5aop[c]				Porphyrin and chlorophyll metabolism	0	0	1000	0
G3PAT160	glycerol-3-phosphate acyltransferase (C16:0)	palmACP[c] + glyc3p[c] -> ACP[c] + 1hdecg3p[c]				Fatty acid biosynthesis	0	0	1000	0
G3PAT161	glycerol-3-phosphate acyltransferase (C16:1)	hdeACP[c] + glyc3p[c] -> ACP[c] + 1hdec9eg3p[c]				Fatty acid biosynthesis	0	0	1000	0
G3PAT180	glycerol-3-phosphate acyltransferase (C18:0)	ocdcaACP[c] + glyc3p[c] -> ACP[c] + 1odecg3p[c]				Fatty acid biosynthesis	0	0	1000	0
G3PAT181	glycerol-3-phosphate acyltransferase (C18:1)	octeACP[c] + glyc3p[c] -> ACP[c] + 1odec11eg3p[c]				Fatty acid biosynthesis	0	0	1000	0
G3PAT181(9)	glycerol-3-phosphate acyltransferase (C18:1)	octe(9)ACP[c] + glyc3p[c] -> ACP[c] + 1odec9eg3p[c]				Fatty acid biosynthesis	0	0	1000	0
G3PAT182(9_12)	glycerol-3-phosphate acyltransferase (C18:2)	octe(9_12)ACP[c] + glyc3p[c] -> ACP[c] + 1odec912eg3p[c]				Fatty acid biosynthesis	0	0	1000	0
G3PAT183(6_9_12)	glycerol-3-phosphate acyltransferase (C18:3)	octe(6_9_12_15)ACP[c] + glyc3p[c] -> ACP[c] + 1odec691215eg3p[c]				Fatty acid biosynthesis	0	0	1000	0
G3PAT183(9_12_15)	glycerol-3-phosphate acyltransferase (C18:3)	octe(9_12_15)ACP[c] + glyc3p[c] -> ACP[c] + 1odec91215eg3p[c]				Fatty acid biosynthesis	0	0	1000	0
G3PAT184(6_9_12_15)	glycerol-3-phosphate acyltransferase (C18:4)	octe(6_9_12)ACP[c] + glyc3p[c] -> ACP[c] + 1odec6912eg3p[c]				Fatty acid biosynthesis	0	0	1000	0
G3PD2	glycerol-3-phosphate dehydrogenase (NAD)	nad[c] + glyc3p[c] <=> h[c] + nadh[c] + dhap[c]				Glycerolipid metabolism	1	-1000	1000	0
G5SADs	L-glutamate 5-semialdehyde dehydratase (spontaneous)	glu5sa[c] -> h2o[c] + h[c] + 1pyr5c[c]				Others	0	0	1000	0
G5SD	glutamate-5-semialdehyde dehydrogenase	h[c] + nadph[c] + glu5p[c] -> nadp[c] + pi[c] + glu5sa[c]				Urea cycle and metabolism of amino groups	0	0	1000	0
GALU	UTP-glucose-1-phosphate uridylyltransferase	h[c] + utp[c] + g1p[c] <=> ppi[c] + udpg[c]				Starch and sucrose metabolism	1	-1000	1000	0
GAPDi	glyceraldehyde-3-phosphate dehydrogenase	pi[c] + nad[c] + g3p[c] -> h[c] + nadh[c] + 13dpg[c]				Glycolysis/Gluconeogenesis	0	0	1000	0
GAPDi(nadp)	glyceraldehyde-3-phosphate dehydrogenase (NAD(P)+) (phosphorylating)	h[c] + nadph[c] + 13dpg[c] -> nadp[c] + pi[c] + g3p[c]				Carbon fixation	0	0	1000	0
GARFT	phosphoribosylglycinamide formyltransferase	10fthf[c] + gar[c] <=> h[c] + thf[c] + fgam[c]				Purine metabolism	1	-1000	1000	0
GCALDD	Glycolaldehyde dehydrogenase	h2o[c] + nad[c] + gcald[c] -> 2 h[c] + nadh[c] + glyclt[c]				Others	0	0	1000	0
GCATENEC	gamma carotene bcyclase	gcarote[c] -> bcarote[c]				Carotenoid Biosynthesis	0	0	1000	0
GF6PTA	glutamine-fructose-6-phosphate transaminase	gln-L[c] + f6p[c] -> glu-L[c] + gam6p[c]				Glutamate metabolism	0	0	1000	0
GGDPR	geranylgeranyl diphosphate reductase	3 h[c] + 3 nadph[c] + ggdp[c] -> 3 nadp[c] + phdp[c]				Terpenoid backbone biosynthesis	0	0	1000	0
GHMT2r	glycine hydroxymethyltransferase, reversible	thf[c] + ser-L[c] <=> h2o[c] + gly[c] + mlthf[c]				Arginine and proline metabolism	1	-1000	1000	0
GK1	guanylate kinase (GMP:ATP)	atp[c] + gmp[c] <=> adp[c] + gdp[c]				Purine metabolism	1	-1000	1000	0
GLBRAN2	1,4-alpha-glucan branching enzyme (glycogen -> bglycogen)	glycogen[c] -> bglycogen[c]				Starch and sucrose metabolism	0	0	1000	0
GLCP	glycogen phosphorylase	pi[c] + glycogen[c] -> g1p[c]				Starch and sucrose metabolism	0	0	1000	0
GLCP2	glycogen phosphorylase	pi[c] + bglycogen[c] -> g1p[c]				Starch and sucrose metabolism	0	0	1000	0
GLCS1	glycogen synthase (ADPGlc)	adpglc[c] -> h[c] + adp[c] + glycogen[c]				Starch and sucrose metabolism	0	0	1000	0
GLGC	glucose-1-phosphate adenylyltransferase	h[c] + atp[c] + g1p[c] -> ppi[c] + adpglc[c]				Starch and sucrose metabolism	0	0	1000	0
GLMS_syn	L-glutamate:ferredoxin oxidoreductase	2 h[c] + akg[c] + gln-L[c] + 2 fdxr-2_2[c] -> 2 glu-L[c] + 2 fdxo-2_2[c]				Nitrogen metabolism	0	0	1000	0
GLNS	glutamine synthetase	glu-L[c] + atp[c] + nh4[c] -> h[c] + adp[c] + pi[c] + gln-L[c]				Nitrogen metabolism	0	0	1000	0
GLNTRAT	glutamyl-tRNA(Gln) amidotransferase	h2o[c] + atp[c] + gln-L[c] + glutrna(gln)[c] -> h[c] + glu-L[c] + adp[c] + pi[c] + glntrna[c]				Glutamate metabolism	0	0	1000	0
GLNabcpp	L-glutamine transport via ABC system (periplasm)	h2o[c] + atp[c] + gln-L[p] -> h[c] + adp[c] + pi[c] + gln-L[c]				Transport	0	0	1000	0
GLNtex	L-glutamine transport via diffusion (extracellular to periplasm)	gln-L[e] <=> gln-L[p]				Transport	1	-1000	1000	0
GLU5K	glutamate 5-kinase	glu-L[c] + atp[c] -> adp[c] + glu5p[c]				Urea cycle and metabolism of amino groups	0	0	1000	0
GLUCYS	gamma-glutamylcysteine synthetase	glu-L[c] + atp[c] + cys-L[c] -> h[c] + adp[c] + pi[c] + glucys[c]				Glutamate metabolism	0	0	1000	0
GLUDy	glutamate dehydrogenase (NADP)	h2o[c] + nadp[c] + glu-L[c] <=> h[c] + nadph[c] + akg[c] + nh4[c]				Nitrogen metabolism	1	-1000	1000	0
GLUPRT	glutamine phosphoribosyldiphosphate amidotransferase	h2o[c] + gln-L[c] + prpp[c] -> glu-L[c] + ppi[c] + pram[c]				Purine metabolism	0	0	1000	0
GLUR	glutamate racemase	glu-D[c] <=> glu-L[c]				Glutamate metabolism	1	-1000	1000	0
GLUTRR	glutamyl-tRNA reductase	h[c] + nadph[c] + glutrna[c] -> nadp[c] + glu1sa[c] + trnaglu[c]				Porphyrin and chlorophyll metabolism	0	0	1000	0
GLUTRS	Glutamyl-tRNA synthetase	glu-L[c] + atp[c] + trnaglu[c] -> ppi[c] + amp[c] + glutrna[c]				Glutamate metabolism	0	0	1000	0
GLUt4pp	Na+/glutamate symport (periplasm)	glu-L[p] + na1[p] -> glu-L[c] + na1[c]				Transport	0	0	1000	0
GLYCDx	Glycerol dehydrogenase	nad[c] + glyc[c] -> h[c] + nadh[c] + dha[c]				Glycerolipid metabolism	0	0	1000	0
GLYCK	glycerate kinase	atp[c] + glyc-R[c] -> h[c] + adp[c] + 3pg[c]				Glyoxylate and dicarboxylate metabolism	0	0	1000	0
GLYCL	Glycine Cleavage System	thf[c] + nad[c] + gly[c] -> co2[c] + nadh[c] + nh4[c] + mlthf[c]				Arginine and proline metabolism	0	0	1000	0
GLYCL_2	glycine cleavage system, cytosol	co2[c] + nadh[c] + nh4[c] + mlthf[c] -> thf[c] + nad[c] + gly[c]				Nitrogen metabolism	0	0	1000	0
GLYCTO_syn	Glycolate oxidase (nadh)	nad[c] + glyclt[c] -> h[c] + nadh[c] + glx[c]				Glyoxylate and dicarboxylate metabolism	0	0	1000	0
GLYK	glycerol kinase	atp[c] + glyc[c] -> h[c] + adp[c] + glyc3p[c]				Glycerolipid metabolism	0	0	1000	0
GLYOX	hydroxyacylglutathione hydrolase	h2o[c] + lgt-S[c] -> h[c] + gthrd[c] + lac-D[c]				Pyruvate metabolism	0	0	1000	0
GLYTRS	Glycyl-tRNA synthetase	atp[c] + gly[c] + trnagly[c] -> ppi[c] + amp[c] + glytrna[c]				Arginine and proline metabolism	0	0	1000	0
GMAND	GDP-D-mannose dehydratase	gdpmann[c] -> h2o[c] + gdpddman[c]				Fructose and mannose metabolism	0	0	1000	0
GMPS	GMP synthase	atp[c] + nh4[c] + xmp[c] -> 2 h[c] + ppi[c] + amp[c] + gmp[c]				Glutamate metabolism	0	0	1000	0
GMPS2	GMP synthase	h2o[c] + atp[c] + gln-L[c] + xmp[c] -> 2 h[c] + glu-L[c] + ppi[c] + amp[c] + gmp[c]				Purine metabolism	0	0	1000	0
GND	phosphogluconate dehydrogenase	nadp[c] + 6pgc[c] -> co2[c] + nadph[c] + ru5p-D[c]				Pentose phosphate pathway	0	0	1000	0
GRTT	geranyltranstransferase	ipdp[c] + grdp[c] -> ppi[c] + frdp[c]				Sterol biosynthesis	0	0	1000	0
GTHRDH_syn	glutathione hydralase (periplasmic)	h2o[c] + gthrd[c] -> glu-L[c] + cgly[c]				Glutathione metabolism	0	0	1000	0
GTHS	glutathione synthetase	atp[c] + gly[c] + glucys[c] -> h[c] + adp[c] + pi[c] + gthrd[c]				Glutamate metabolism	0	0	1000	0
GTPCI	GTP cyclohydrolase I	h2o[c] + gtp[c] -> h[c] + for[c] + ahdt[c]				Folate biosynthesis	0	0	1000	0
GTPCII	GTP cyclohydrolase II	3 h2o[c] + gtp[c] -> 2 h[c] + ppi[c] + for[c] + 25dhpp[c]				Riboflavin metabolism	0	0	1000	0
H2CO3_NAt_syn	Bicarbonate transport (Na/HCO3 cotransport periplasme)	na1[p] + hco3[p] -> hco3[c] + na1[c]				Transport	0	0	1000	0
H2Otex	H2O transport via diffusion (extracellular to periplasm)	h2o[e] <=> h2o[p]				Transport	1	-1000	1000	0
H2Otpp	H2O transport via diffusion (periplasm)	h2o[p] <=> h2o[c]				Transport	1	-1000	1000	0
H2Otu_syn	H2O transport via diffusion (tilacoid)	h2o[v] <=> h2o[c]				Transport	1	-1000	1000	0
HCO3E	HCO3 equilibration reaction	co2[c] + h2o[c] <=> h[c] + hco3[c]				Photosynthesis	1	-1000	1000	0
HEMEOS	Heme O synthase	h2o[c] + frdp[c] + pheme[c] -> ppi[c] + hemeO[c]				Porphyrin and chlorophyll metabolism	0	0	1000	0
HGPHT	homogenitisate phytyltransferase	hgentis[c] + h[c] + phdp[c] -> co2[c] + ppi[c] + 2m6phol[c]				Ubiquinone and other pterpenoids biosynthesis	0	0	1000	0
HISTD	histidinol dehydrogenase	h2o[c] + 2 nad[c] + histd[c] -> 3 h[c] + 2 nadh[c] + his-L[c]				Histidine metabolism	0	0	1000	0
HISTP	histidinol-phosphatase	h2o[c] + hisp[c] -> pi[c] + histd[c]				Histidine metabolism	0	0	1000	0
HISTRS	Histidyl-tRNA synthetase	atp[c] + his-L[c] + trnahis[c] -> ppi[c] + amp[c] + histrna[c]				Histidine metabolism	0	0	1000	0
HMBS	hydroxymethylbilane synthase	h2o[c] + 4 ppbng[c] -> 4 nh4[c] + hmbil[c]				Porphyrin and chlorophyll metabolism	0	0	1000	0
HOXG	Heme oxygenase 1	3 o2[c] + 5 h[c] + 3 nadph[c] + pheme[c] -> 3 h2o[c] + 3 nadp[c] + biliverd[c] + fe2[c] + co[c]				Porphyrin and chlorophyll metabolism	0	0	1000	0
HPPK	2-amino-4-hydroxy-6-hydroxymethyldihydropteridine diphosphokinase	atp[c] + 2ahhmp[c] -> h[c] + amp[c] + 2ahhmd[c]				Folate biosynthesis	0	0	1000	0
HPROa	L-hydroxyproline reductase (NAD)	2 h[c] + nadh[c] + 1p3h5c[c] -> nad[c] + 4hpro-LT[c]				Arginine and proline metabolism	0	0	1000	0
HPROb	L-hydroxyproline reductase (NADP)	2 h[c] + nadph[c] + 1p3h5c[c] -> nadp[c] + 4hpro-LT[c]				Arginine and proline metabolism	0	0	1000	0
HSDx	homoserine dehydrogenase (NADH)	nad[c] + hom-L[c] <=> h[c] + nadh[c] + aspsa[c]				Lysine metabolism	1	-1000	1000	0
HSERTA	homoserine O-trans-acetylase	accoa[c] + hom-L[c] -> coa[c] + achms[c]				Sulfur Cysteine and methionine metabolism	0	0	1000	0
HSK	homoserine kinase	atp[c] + hom-L[c] -> h[c] + adp[c] + phom[c]				Arginine and proline metabolism	0	0	1000	0
HSTPT	histidinol-phosphate transaminase	glu-L[c] + imacp[c] -> akg[c] + hisp[c]				Histidine metabolism	0	0	1000	0
Htex	proton transport via diffusion (extracellular to periplasm)	h[e] <=> h[p]				Transport	1	-1000	1000	0
ICDHy	isocitrate dehydrogenase (NADP)	nadp[c] + icit[c] -> co2[c] + nadph[c] + akg[c]				Citrate cycle (TCA cycle)	0	0	1000	0
ICHORS	isochorismate synthase	chor[c] <=> ichor[c]				Ubiquinone and other pterpenoids biosynthesis	1	-1000	1000	0
IG3PS	Imidazole-glycerol-3-phosphate synthase	gln-L[c] + prlp[c] -> h[c] + glu-L[c] + aicar[c] + eig3p[c]				Histidine metabolism	0	0	1000	0
IGPDH	imidazoleglycerol-phosphate dehydratase	eig3p[c] -> h2o[c] + imacp[c]				Histidine metabolism	0	0	1000	0
IGPS	indole-3-glycerol-phosphate synthase	h[c] + 2cpr5p[c] -> co2[c] + h2o[c] + 3ig3p[c]				Phenylalanine tyrosine and tryptophan biosynthesis	0	0	1000	0
ILETA	isoleucine transaminase	akg[c] + ile-L[c] <=> glu-L[c] + 3mop[c]				Valine leucine and isoleucine biosynthesis	1	-1000	1000	0
ILETRS	Isoleucyl-tRNA synthetase	atp[c] + ile-L[c] + trnaile[c] -> ppi[c] + amp[c] + iletrna[c]				Valine leucine and isoleucine biosynthesis	0	0	1000	0
IMPC	IMP cyclohydrolase	h2o[c] + imp[c] <=> fprica[c]				Purine metabolism	1	-1000	1000	0
IMPD	IMP dehydrogenase	h2o[c] + imp[c] + nad[c] -> h[c] + nadh[c] + xmp[c]				Purine metabolism	0	0	1000	0
IPDDI	isopentenyl-diphosphate D-isomerase	ipdp[c] <=> dmpp[c]				Sterol biosynthesis	1	-1000	1000	0
IPDPS_syn	1-hydroxy-2-methyl-2-(E)-butenyl 4-diphosphate reductase (ipdp)	h[c] + nadph[c] + h2mb4p[c] -> h2o[c] + nadp[c] + ipdp[c]				Terpenoid backbone biosynthesis	0	0	1000	0
IPMD	3-isopropylmalate dehydrogenase reversible	nad[c] + 3c2hmp[c] -> h[c] + nadh[c] + 3c4mop[c]				Valine leucine and isoleucine biosynthesis	0	0	1000	0
IPPMIa	3-isopropylmalate dehydratase	3c2hmp[c] <=> h2o[c] + 2ippm[c]				Valine leucine and isoleucine biosynthesis	1	-1000	1000	0
IPPMIb	2-isopropylmalate hydratase	h2o[c] + 2ippm[c] <=> 3c3hmp[c]				Valine leucine and isoleucine biosynthesis	1	-1000	1000	0
IPPS	2-isopropylmalate synthase	h2o[c] + accoa[c] + 3mob[c] -> h[c] + coa[c] + 3c3hmp[c]				Pyruvate metabolism	0	0	1000	0
KARA1i	acetohydroxy acid isomeroreductase	h[c] + nadph[c] + alac-S[c] -> nadp[c] + 23dhmb[c]				Valine leucine and isoleucine biosynthesis	0	0	1000	0
KARA2i	ketol-acid reductoisomerase (2-Aceto-2-hydroxybutanoate)	h[c] + nadph[c] + 2ahbut[c] -> nadp[c] + 23dhmp[c]				Valine leucine and isoleucine biosynthesis	0	0	1000	0
KAS15	beta-ketoacyl-ACP synthase (2)	h[c] + malACP[c] + accoa[c] -> co2[c] + actACP[c] + coa[c]				Fatty acid biosynthesis	0	0	1000	0
Kex	Potasium transport via diffusion (extracellular to periplasm)	k[e] <=> k[p]				Transport	1	-1000	1000	0
Ktpp	Potasium ireversible transport (periplasm)	h[p] + k[p] -> h[c] + k[c]				Transport	0	0	1000	0
LALDO	D-Lactaldehyde:NAD+ oxidoreductase (glutathione-formylating)	nad[c] + gthrd[c] + lald-D[c] <=> h[c] + nadh[c] + lgt-S[c]				Pyruvate metabolism	1	-1000	1000	0
LDH_D	D-lactate dehydrogenase	nad[c] + lac-D[c] <=> h[c] + pyr[c] + nadh[c]				Pyruvate metabolism	1	-1000	1000	0
LEUTA	leucine transaminase	akg[c] + leu-L[c] <=> glu-L[c] + 4mop[c]				Valine leucine and isoleucine biosynthesis	1	-1000	1000	0
LEUTAi	leucine transaminase (irreversible)	glu-L[c] + 4mop[c] -> akg[c] + leu-L[c]				Valine leucine and isoleucine biosynthesis	0	0	1000	0
LEUTRS	Leucyl-tRNA synthetase	atp[c] + leu-L[c] + trnaleu[c] -> ppi[c] + amp[c] + leutrna[c]				Valine leucine and isoleucine biosynthesis	0	0	1000	0
LGTHL	lactoylglutathione lyase	gthrd[c] + mthgxl[c] <=> lgt-S[c]				Pyruvate metabolism	1	-1000	1000	0
LPADSS	Lipid A disaccaride synthase	lipidX[c] + u23ga[c] -> h[c] + udp[c] + lipidAds[c]				Lipopolysaccharide biosynthesis	0	0	1000	0
LYCOPC	Lycopene cyclase	lycop[c] -> gcarote[c]				Carotenoid Biosynthesis	0	0	1000	0
LYSDC	lysine decarboxylase	h[c] + lys-L[c] -> co2[c] + 15dap[c]				Lysine metabolism	0	0	1000	0
LYSTRS	Lysyl-tRNA synthetase	atp[c] + lys-L[c] + trnalys[c] -> ppi[c] + amp[c] + lystrna[c]				Lysine metabolism	0	0	1000	0
MAN1PT2	mannose-1-phosphate guanylyltransferase(GDP)	h[c] + gdp[c] + man1p[c] -> pi[c] + gdpmann[c]				Fructose and mannose metabolism	0	0	1000	0
MAN6PI	mannose-6-phosphate isomerase	man6p[c] <=> f6p[c]				Fructose and mannose metabolism	1	-1000	1000	0
MCOATA	Malonyl-CoA-ACP transacylase	ACP[c] + malcoa[c] <=> malACP[c] + coa[c]				Fatty acid biosynthesis	1	-1000	1000	0
MDH	malate dehydrogenase	nad[c] + mal-L[c] <=> h[c] + nadh[c] + oaa[c]				Citrate cycle (TCA cycle)	1	-1000	1000	0
MECDPDH_syn	2C-methyl-D-erythritol 2,4 cyclodiphosphate dehydratase	nadph[c] + 2mecdp[c] -> h2o[c] + nadp[c] + h2mb4p[c]				Terpenoid backbone biosynthesis	0	0	1000	0
MECDPS	2-C-methyl-D-erythritol 2,4-cyclodiphosphate synthase	2p4c2me[c] -> cmp[c] + 2mecdp[c]				Terpenoid backbone biosynthesis	0	0	1000	0
MEPCT	2-C-methyl-D-erythritol 4-phosphate cytidylyltransferase	h[c] + ctp[c] + 2me4p[c] -> ppi[c] + 4c2me[c]				Sterol biosynthesis	0	0	1000	0
METACH	O-Acetyl-L-homoserine acetate-lyase (adding methanethiol)	h2s[c] + achms[c] -> h[c] + ac[c] + hcys-L[c]				Sulfur Cysteine and methionine metabolism	0	0	1000	0
METAT	methionine adenosyltransferase	h2o[c] + atp[c] + met-L[c] -> ppi[c] + pi[c] + amet[c]				Sulfur Cysteine and methionine metabolism	0	0	1000	0
METS	methionine synthase irreversible	hcys-L[c] + 5mthf[c] -> h[c] + thf[c] + met-L[c]				Sulfur Cysteine and methionine metabolism	0	0	1000	0
METTRS	Methionyl-tRNA synthetase	atp[c] + met-L[c] + trnamet[c] -> ppi[c] + amp[c] + mettrna[c]				Sulfur Cysteine and methionine metabolism	0	0	1000	0
MG2tex	magnesium (Mg+2) transport via diffusion (extracellular to periplasm)	mg2[e] <=> mg2[p]				Transport	1	-1000	1000	0
MG2tpp	magnesium (+2) transport in via P-type Atpase	h2o[c] + atp[c] + mg2[p] -> h[c] + adp[c] + pi[c] + mg2[c]				Transport	0	0	1000	0
MGDG160	UDPgalactose:1,2-diacylglycerol 3-beta-D-galactosyltransferase (n-C16:0)	udpgal[c] + 12dgr160[c] -> h[c] + mgdg160[c] + udp[c]				Galactolipids metabolism	0	0	1000	0
MGDG161	UDPgalactose:1,2-diacylglycerol 3-beta-D-galactosyltransferase (n-C16:1)	udpgal[c] + 12dgr161[c] -> h[c] + udp[c] + mgdg161[c]				Galactolipids metabolism	0	0	1000	0
MGDG180	UDPgalactose:1,2-diacylglycerol 3-beta-D-galactosyltransferase (n-C18:0)	udpgal[c] + 12dgr180[c] -> h[c] + udp[c] + mgdg180[c]				Galactolipids metabolism	0	0	1000	0
MGDG181	UDPgalactose:1,2-diacylglycerol 3-beta-D-galactosyltransferase (n-C18:1)	udpgal[c] + 12dgr181[c] -> h[c] + udp[c] + mgdg181[c]				Galactolipids metabolism	0	0	1000	0
MGDG181(9)	UDPgalactose:1,2-diacylglycerol 3-beta-D-galactosyltransferase (n-C18:1)	udpgal[c] + 12dgr181_9[c] -> h[c] + udp[c] + mgdg181_9[c]				Galactolipids metabolism	0	0	1000	0
MGDG182(9_12)	UDPgalactose:1,2-diacylglycerol 3-beta-D-galactosyltransferase (n-C18:2)	udpgal[c] + 12dgr182_9_12[c] -> h[c] + udp[c] + mgdg182_9_12[c]				Galactolipids metabolism	0	0	1000	0
MGDG183(6_9_12)	UDPgalactose:1,2-diacylglycerol 3-beta-D-galactosyltransferase (n-C18:3)	udpgal[c] + 12dgr183_6_9_12[c] -> h[c] + udp[c] + mgdg183_6_9_12[c]				Galactolipids metabolism	0	0	1000	0
MGDG183(9_12_15)	UDPgalactose:1,2-diacylglycerol 3-beta-D-galactosyltransferase (n-C18:3)	udpgal[c] + 12dgr183_9_12_15[c] -> h[c] + udp[c] + mgdg183_9_12_15[c]				Galactolipids metabolism	0	0	1000	0
MGSA	methylglyoxal synthase	dhap[c] -> pi[c] + mthgxl[c]				Pyruvate metabolism	0	0	1000	0
MNt2pp	manganese (Mn+2) transport in via proton symport (periplasm)	h[p] + mn2[p] -> h[c] + mn2[c]				Transport	0	0	1000	0
MNtex	Manganese (Mn+2) transport via diffusion (extracellular to periplasm)	mn2[e] <=> mn2[p]				Transport	1	-1000	1000	0
MOBDabcpp	molybdate transport via ABC system (periplasm)	h2o[c] + atp[c] + mobd[p] -> h[c] + adp[c] + pi[c] + mobd[c]				Transport	0	0	1000	0
MOBDtex	molybdate transport via diffusion (extracellular to periplasm)	mobd[e] <=> mobd[p]				Transport	1	-1000	1000	0
MOHMT	3-methyl-2-oxobutanoate hydroxymethyltransferase	h2o[c] + 3mob[c] + mlthf[c] -> thf[c] + 2dhp[c]				Pantothenate and CoA biosynthesis	0	0	1000	0
MPBQ	2-methyl-6-phytylbenzoquinone methyltransferase	amet[c] + 2m6phol[c] <=> h[c] + ahcys[c] + 23dmphol[c]				Ubiquinone and other pterpenoids biosynthesis	1	-1000	1000	0
MPML	Mg-protoporphyrin IX magnesium-lyase	h2o[c] + atp[c] + mg2[c] + ppp9[c] <=> 3 h[c] + adp[c] + pi[c] + mppp9[c]				Porphyrin and chlorophyll metabolism	1	-1000	1000	0
MPOMC1	magnesium-protoporphyrin-IX 13-monomethyl ester,NADPH:oxygen oxidoreductase (hydroxylating)	o2[c] + h[c] + nadph[c] + mppp9om[c] -> h2o[c] + nadp[c] + hmppp9[c]				Porphyrin and chlorophyll metabolism	0	0	1000	0
MPOMMM	magnesium-protoporphyrin-IX 13-monomethyl ester,NADPH:oxygen oxidoreductase (hydroxylating)	o2[c] + h[c] + nadph[c] + hmppp9[c] -> 2 h2o[c] + nadp[c] + omppp9[c]				Porphyrin and chlorophyll metabolism	0	0	1000	0
MPOMOR	magnesium-protoporphyrin-IX 13-monomethyl ester,NADPH:oxygen oxidoreductase (hydroxylating)	o2[c] + h[c] + nadph[c] + omppp9[c] -> 2 h2o[c] + nadp[c] + dvpchlld[c]				Porphyrin and chlorophyll metabolism	0	0	1000	0
MPOMT	S-adenosyl-L-methionine:magnesium-protoporphyrin-IX O-methyltransferase	amet[c] + mppp9[c] -> ahcys[c] + mppp9om[c]				Porphyrin and chlorophyll metabolism	0	0	1000	0
MTAP	5'-methylthioadenosine phosphorylase	pi[c] + 5mta[c] -> ade[c] + 5mdr1p[c]				Sulfur Cysteine and methionine metabolism	0	0	1000	0
MTHFC	methenyltetrahydrofolate cyclohydrolase	h2o[c] + methf[c] <=> h[c] + 10fthf[c]				Glyoxylate and dicarboxylate metabolism	1	-1000	1000	0
MTHFD	methylenetetrahydrofolate dehydrogenase (NADP)	nadp[c] + mlthf[c] -> nadph[c] + methf[c]				Glyoxylate and dicarboxylate metabolism	0	0	1000	0
MTHFR2	5,10-methylenetetrahydrofolate reductase (NADH)	2 h[c] + nadh[c] + mlthf[c] -> nad[c] + 5mthf[c]				Folate biosynthesis	0	0	1000	0
MTRI	5-methylthioribose-1-phosphate isomerase	5mdr1p[c] -> 5mdru1p[c]				Sulfur Cysteine and methionine metabolism	0	0	1000	0
NADH5	NADH dehydrogenase (ubiquinone-8 )	h[c] + nadh[c] + q8[c] -> nad[c] + q8h2[c]				Oxidative phosphorylation	0	0	1000	0
NADK	NAD kinase	atp[c] + nad[c] -> h[c] + nadp[c] + adp[c]				Pantothenate and CoA biosynthesis	0	0	1000	0
NADS2	NAD synthase (glutamine-hydrolysing)	h2o[c] + atp[c] + gln-L[c] + dnad[c] -> h[c] + glu-L[c] + ppi[c] + amp[c] + nad[c]				Glutamate metabolism	0	0	1000	0
NADTRHD	NAD transhydrogenase	nadph[c] + nad[c] -> nadp[c] + nadh[c]				Nicotinate and nicotinamide metabolism	0	0	1000	0
NAR_syn	ferredoxin-nitrate reductase	2 h[c] + 2 fdxr-2_2[c] + no3[c] -> h2o[c] + 2 fdxo-2_2[c] + no2[c]				Nitrogen metabolism	0	0	1000	0
NAt3pp	sodium transport out via proton antiport (cytoplasm to periplasm)	h[p] + na1[c] <=> h[c] + na1[p]				Transport	1	-1000	1000	0
NAtex	sodium transport via diffusion (extracellular to periplasm)	na1[e] <=> na1[p]				Transport	1	-1000	1000	0
NDH1_1p	NAD(P)H dehydrogenase (plastoquinone-8 & 3 protons) (periplasm)	4 h[c] + nadph[c] + pq[p] -> nadp[c] + 3 h[p] + pqh2[p]				Oxidative phosphorylation	0	0	1000	0
NDH1_1u	NAD(P)H dehydrogenase (plastoquinone-8 & 3 protons) (tilacoide)	4 h[c] + nadph[c] + pq[v] -> nadp[c] + 3 h[v] + pqh2[v]				Oxidative phosphorylation	0	0	1000	0
NDH1_2p	NAD(P)H dehydrogenase (plastoquinone-8 & 3 protons) (periplasm)	4 h[c] + nadh[c] + pq[p] -> nad[c] + 3 h[p] + pqh2[p]				Oxidative phosphorylation	0	0	1000	0
NDH1_2u	NAD(P)H dehydrogenase (plastoquinone-8 & 3 protons) (tilacoide)	4 h[c] + nadh[c] + pq[v] -> nad[c] + 3 h[v] + pqh2[v]				Oxidative phosphorylation	0	0	1000	0
NDH1_3u	Active co2 transporter facilitator (tilacoide)	h2o[c] + 3 h[c] + nadph[c] + pq[v] + co2[p] -> nadp[c] + hco3[c] + 3 h[v] + pqh2[v]				Transport	0	0	1000	0
NDH1_4pp	Active co2 transporter facilitator (periplasm)	h2o[c] + 3 h[c] + nadph[c] + co2[p] + pq[p] -> nadp[c] + hco3[c] + 3 h[p] + pqh2[p]				Transport	0	0	1000	0
NDH2_syn	NADH dehydrogenase 2 (plastoquinone-8) (tilacoide)	h[c] + nadh[c] + pq[v] -> nad[c] + pqh2[v]				Oxidative phosphorylation	0	0	1000	0
NDPK1	nucleoside-diphosphate kinase (ATP:GDP)	atp[c] + gdp[c] <=> gtp[c] + adp[c]				Purine metabolism	1	-1000	1000	0
NDPK10	nucleoside-diphosphate kinase (ATP:dIDP)	atp[c] + didp[c] <=> adp[c] + ditp[c]				Purine metabolism	1	-1000	1000	0
NDPK2	nucleoside-diphosphate kinase (ATP:UDP)	atp[c] + udp[c] <=> adp[c] + utp[c]				Pyrimidine metabolism	1	-1000	1000	0
NDPK3	nucleoside-diphosphate kinase (ATP:CDP)	atp[c] + cdp[c] <=> adp[c] + ctp[c]				Pyrimidine metabolism	1	-1000	1000	0
NDPK4	nucleoside-diphosphate kinase (ATP:dTDP)	atp[c] + dtdp[c] <=> adp[c] + dttp[c]				Pyrimidine metabolism	1	-1000	1000	0
NDPK5	nucleoside-diphosphate kinase (ATP:dGDP)	atp[c] + dgdp[c] <=> adp[c] + dgtp[c]				Purine metabolism	1	-1000	1000	0
NDPK6	nucleoside-diphosphate kinase (ATP:dUDP)	atp[c] + dudp[c] <=> adp[c] + dutp[c]				Pyrimidine metabolism	1	-1000	1000	0
NDPK7	nucleoside-diphosphate kinase (ATP:dCDP)	atp[c] + dcdp[c] <=> adp[c] + dctp[c]				Pyrimidine metabolism	1	-1000	1000	0
NDPK8	nucleoside-diphosphate kinase (ATP:dADP)	atp[c] + dadp[c] <=> adp[c] + datp[c]				Purine metabolism	1	-1000	1000	0
NDPK9	nucleoside-diphosphate kinase (ATP:IDP)	atp[c] + idp[c] <=> adp[c] + itp[c]				Purine metabolism	1	-1000	1000	0
NH4tex	ammonia transport via diffusion (extracellular to periplasm)	nh4[e] <=> nh4[p]				Transport	1	-1000	1000	0
NH4tpp	ammonia ireversible transport (periplasm)	h[p] + nh4[p] -> h[c] + nh4[c]				Transport	0	0	1000	0
NNATr	nicotinate-nucleotide adenylyltransferase reversible	h[c] + atp[c] + nicrnt[c] <=> ppi[c] + dnad[c]				Nicotinate and nicotinamide metabolism	1	-1000	1000	0
NNDPR	nicotinate-nucleotide diphosphorylase (carboxylating)	2 h[c] + prpp[c] + quln[c] -> co2[c] + ppi[c] + nicrnt[c]				Nicotinate and nicotinamide metabolism	0	0	1000	0
NO3abcpp	Nitrate transport via ABC system (periplasm)	h2o[c] + atp[c] + no3[p] -> h[c] + adp[c] + pi[c] + no3[c]				Transport	0	0	1000	0
NO3tex	nitrate transport via diffusion (extracellular to periplasm)	no3[e] <=> no3[p]				Transport	1	-1000	1000	0
NOR_syn	Ferredoxin-Nitrite Reductase	8 h[c] + 6 fdxr-2_2[c] + no2[c] -> 2 h2o[c] + nh4[c] + 6 fdxo-2_2[c]				Nitrogen metabolism	0	0	1000	0
NPHS	naphthoate synthase	sbzcoa[c] -> coa[c] + dhna[c]				Ubiquinone and other pterpenoids biosynthesis	0	0	1000	0
NTD4	5'-nucleotidase (CMP)	h2o[c] + cmp[c] -> pi[c] + cytd[c]				Purine metabolism	0	0	1000	0
NTD7	5'-nucleotidase (AMP)	h2o[c] + amp[c] -> pi[c] + adn[c]				Purine metabolism	0	0	1000	0
O2tc	O2 transport (diffusion), pp	o2[p] <=> o2[c]				Transport	1	-1000	1000	0
O2tex	oxygen transport via diffusion (extracellular to periplasm)	o2[e] <=> o2[p]				Transport	1	-1000	1000	0
O2tu	O2 transport (diffusion), lumen	o2[v] <=> o2[c]				Transport	1	-1000	1000	0
OCBT	ornithine carbamoyltransferase	cbp[c] + orn[c] <=> h[c] + pi[c] + citr-L[c]				Lysine metabolism	1	-1000	1000	0
OMCDC	2-Oxo-4-methyl-3-carboxypentanoate decarboxylation	h[c] + 3c4mop[c] -> co2[c] + 4mop[c]				Others	0	0	1000	0
OMPDC	orotidine-5'-phosphate decarboxylase	h[c] + orot5p[c] -> co2[c] + ump[c]				Pyrimidine metabolism	0	0	1000	0
OPHBDC	Octaprenyl-hydroxybenzoate decarboxylase	h[c] + 3ophb[c] -> co2[c] + 2oph[c]				Porphyrin and chlorophyll metabolism	0	0	1000	0
ORNTACr	ornithine transacetylase reversible	glu-L[c] + acorn[c] <=> acglu[c] + orn[c]				Urea cycle and metabolism of amino groups	1	-1000	1000	0
ORPT	orotate phosphoribosyltransferase	ppi[c] + orot5p[c] <=> prpp[c] + orot[c]				Pyrimidine metabolism	1	-1000	1000	0
OXGDC2	2-oxoglutarate decarboxylase	h[c] + akg[c] + thmpp[c] -> co2[c] + ssaltpp[c]				Ubiquinone and other pterpenoids biosynthesis	0	0	1000	0
P5CR	pyrroline-5-carboxylate reductase(nadph)	2 h[c] + nadph[c] + 1pyr5c[c] -> nadp[c] + pro-L[c]				Arginine and proline metabolism	0	0	1000	0
P5CRx	pyrroline-5-carboxylate reductase(nadh)	2 h[c] + nadh[c] + 1pyr5c[c] -> nad[c] + pro-L[c]				Arginine and proline metabolism	0	0	1000	0
PANTS	pantothenate synthase	atp[c] + ala-B[c] + pant-R[c] -> h[c] + ppi[c] + amp[c] + pnto-R[c]				Pantothenate and CoA biosynthesis	0	0	1000	0
PAPA160	Phosphatidate phosphatase (n-C16:0)	h2o[c] + pa160[c] -> pi[c] + 12dgr160[c]				Galactolipids metabolism	0	0	1000	0
PAPA161	Phosphatidate phosphatase (n-C16:1)	h2o[c] + pa161[c] -> pi[c] + 12dgr161[c]				Galactolipids metabolism	0	0	1000	0
PAPA180	Phosphatidate phosphatase (n-C18:0)	h2o[c] + pa180[c] -> pi[c] + 12dgr180[c]				Galactolipids metabolism	0	0	1000	0
PAPA181	Phosphatidate phosphatase (n-C18:1)	h2o[c] + pa181[c] -> pi[c] + 12dgr181[c]				Galactolipids metabolism	0	0	1000	0
PAPA181(9)	Phosphatidate phosphatase (n-C18:1)	h2o[c] + pa181_9[c] -> pi[c] + 12dgr181_9[c]				Galactolipids metabolism	0	0	1000	0
PAPA182(9_12)	Phosphatidate phosphatase (n-C18:2)	h2o[c] + pa182_9_12[c] -> pi[c] + 12dgr182_9_12[c]				Galactolipids metabolism	0	0	1000	0
PAPA183(6_9_12)	Phosphatidate phosphatase (n-C18:3)	h2o[c] + pa183_6_9_12[c] -> pi[c] + 12dgr183_6_9_12[c]				Galactolipids metabolism	0	0	1000	0
PAPA183(9_12_15)	Phosphatidate phosphatase (n-C18:3)	h2o[c] + pa183_9_12_15[c] -> pi[c] + 12dgr183_9_12_15[c]				Galactolipids metabolism	0	0	1000	0
PAPPT3	phospho-N-acetylmuramoyl-pentapeptide-transferase (meso-2,6-diaminopimelate)	udcpp[c] + ugmda[c] -> ump[c] + uagmda[c]				Peptidoglycan biosynthesis	0	0	1000	0
PAPSR	phosphoadenylyl-sulfate reductase (thioredoxin)	paps[c] + trdrd[c] -> 2 h[c] + pap[c] + trdox[c] + so3[c]				Sulfur Cysteine and methionine metabolism	0	0	1000	0
PC11M	precorrin-4 C11-methyltransferase	amet[c] + pre4[c] -> h[c] + ahcys[c] + pre5[c]				Porphyrin and chlorophyll metabolism	0	0	1000	0
PC17M	precorrin-3B C17-methyltransferase	amet[c] + pre3b[c] -> 3 h[c] + ahcys[c] + pre4[c]				Porphyrin and chlorophyll metabolism	0	0	1000	0
PC20M	precorrin-2 C20-methyltransferase	amet[c] + dscl[c] -> h[c] + ahcys[c] + pre3a[c]				Porphyrin and chlorophyll metabolism	0	0	1000	0
PC6AR	precorrin-6A reductase	h[c] + nadph[c] + pre6a[c] -> nadp[c] + pre6b[c]				Porphyrin and chlorophyll metabolism	0	0	1000	0
PC6YM	precorrin-6Y C5,15-methyltransferase (decarboxylating)	2 amet[c] + pre6b[c] -> co2[c] + 2 h[c] + 2 ahcys[c] + pre8[c]				Porphyrin and chlorophyll metabolism	0	0	1000	0
PC8XM	precorrin-8X methylmutase	h[c] + pre8[c] -> hgbyr[c]				Porphyrin and chlorophyll metabolism	0	0	1000	0
PDHa	pyruvate dehydrogenase (lipoamide)	h[c] + pyr[c] + lpam[c] -> co2[c] + adhlam[c]				Glycolysis/Gluconeogenesis	0	0	1000	0
PDHbr	pyruvate dehydrogenase (dihydrolipoamide) reversible	coa[c] + adhlam[c] <=> accoa[c] + dhlam[c]				Glycolysis/Gluconeogenesis	1	-1000	1000	0
PDHcr	Pyruvate dehydrogenase (dihydrolipoamide dehydrogenase) reversible	nad[c] + dhlam[c] <=> h[c] + nadh[c] + lpam[c]				Glycolysis/Gluconeogenesis	1	-1000	1000	0
PDX5PO	pyridoxine 5'-phosphate oxidase	o2[c] + pdx5p[c] <=> h2o2[c] + pydx5p[c]				Vitamin B6 metabolism	1	-1000	1000	0
PDX5PS	Pyridoxine 5'-phosphate synthase	nad[c] + dxyl5p[c] + phthr[c] -> co2[c] + 2 h2o[c] + h[c] + pi[c] + nadh[c] + pdx5p[c]				Vitamin B6 metabolism	0	0	1000	0
PFK	Phosphofructokinase	atp[c] + f6p[c] -> h[c] + adp[c] + fdp[c]				Glycolysis/Gluconeogenesis	0	0	1000	0
PFK_2	Phosphofructokinase (2)	atp[c] + tag6p-D[c] -> h[c] + adp[c] + tagdp-D[c]				Glycolysis/Gluconeogenesis	0	0	1000	0
PFK_3	phosphofructokinase (s7p)	atp[c] + s7p[c] -> h[c] + adp[c] + s17bp[c]				Glycolysis/Gluconeogenesis	0	0	1000	0
PGAMT	phosphoglucosamine mutase	gam1p[c] <=> gam6p[c]				Aminosugars metabolism	1	-1000	1000	0
PGCD	phosphoglycerate dehydrogenase reversible	nad[c] + 3pg[c] -> h[c] + nadh[c] + 3php[c]				Arginine and proline metabolism	0	0	1000	0
PGI	Glucose-6-phosphate isomerase	g6p[c] <=> f6p[c]				Glycolysis/Gluconeogenesis	1	-1000	1000	0
PGI2	Glucose-6-phosphate isomerase (2)	g6p-B[c] <=> f6p[c]				Glycolysis/Gluconeogenesis	1	-1000	1000	0
PGK	phosphoglycerate kinase	atp[c] + 3pg[c] <=> adp[c] + 13dpg[c]				Glycolysis/Gluconeogenesis	1	-1000	1000	0
PGL	6-phosphogluconolactonase	h2o[c] + 6pgl[c] -> h[c] + 6pgc[c]				Pentose phosphate pathway	0	0	1000	0
PGLYCP	Phosphoglycolate phosphatase	h2o[c] + 2pglyc[c] -> pi[c] + glyclt[c]				Glyoxylate and dicarboxylate metabolism	0	0	1000	0
PGM	phosphoglycerate mutase	2pg[c] <=> 3pg[c]				Glycolysis/Gluconeogenesis	1	-1000	1000	0
PGMT	phosphoglucomutase	g1p[c] <=> g6p[c]				Glycolysis/Gluconeogenesis	1	-1000	1000	0
PGPP160	phosphatidylglycerol phosphate phosphatase (n-C16:0)	h2o[c] + pgp160[c] -> pi[c] + pg160[c]				Fatty acid biosynthesis	0	0	1000	0
PGPP161	phosphatidylglycerol phosphate phosphatase (n-C16:1)	h2o[c] + pgp161[c] -> pi[c] + pg161[c]				Fatty acid biosynthesis	0	0	1000	0
PGPP180	phosphatidylglycerol phosphate phosphatase (n-C18:0)	h2o[c] + pgp180[c] -> pi[c] + pg180[c]				Fatty acid biosynthesis	0	0	1000	0
PGPP181	phosphatidylglycerol phosphate phosphatase (n-C18:1)	h2o[c] + pgp181[c] -> pi[c] + pg181[c]				Fatty acid biosynthesis	0	0	1000	0
PGPP181(9)	phosphatidylglycerol phosphate phosphatase (n-C18:1)	h2o[c] + pgp181_9[c] -> pi[c] + pg181_9[c]				Fatty acid biosynthesis	0	0	1000	0
PGPP182(9_12)	phosphatidylglycerol phosphate phosphatase (n-C18:2)	h2o[c] + pgp182_9_12[c] -> pi[c] + pg182_9_12[c]				Fatty acid biosynthesis	0	0	1000	0
PGPP183(6_9_12)	phosphatidylglycerol phosphate phosphatase (n-C18:3)	h2o[c] + pgp183_6_9_12[c] -> pi[c] + pg183_6_9_12[c]				Fatty acid biosynthesis	0	0	1000	0
PGPP183(9_12_15)	phosphatidylglycerol phosphate phosphatase (n-C18:3)	h2o[c] + pgp183_9_12_15[c] -> pi[c] + pg183_9_12_15[c]				Fatty acid biosynthesis	0	0	1000	0
PGSA160	Phosphatidylglycerol synthase (n-C16:0)	cdpdhdecg[c] + glyc3p[c] -> h[c] + cmp[c] + pgp160[c]				Fatty acid biosynthesis	0	0	1000	0
PGSA161	Phosphatidylglycerol synthase (n-C16:1)	cdpdhdec9eg[c] + glyc3p[c] -> h[c] + cmp[c] + pgp161[c]				Fatty acid biosynthesis	0	0	1000	0
PGSA180	Phosphatidylglycerol synthase (n-C18:0)	cdpdodecg[c] + glyc3p[c] -> h[c] + cmp[c] + pgp180[c]				Fatty acid biosynthesis	0	0	1000	0
PGSA181	Phosphatidylglycerol synthase (n-C18:1)	cdpdodec11eg[c] + glyc3p[c] -> h[c] + cmp[c] + pgp181[c]				Fatty acid biosynthesis	0	0	1000	0
PGSA181(9)	Phosphatidylglycerol synthase (n-C18:1)	cdpdodec9eg[c] + glyc3p[c] -> h[c] + cmp[c] + pgp181_9[c]				Fatty acid biosynthesis	0	0	1000	0
PGSA182(9_12)	Phosphatidylglycerol synthase (n-C18:2)	cdpdodec912eg[c] + glyc3p[c] -> h[c] + cmp[c] + pgp182_9_12[c]				Fatty acid biosynthesis	0	0	1000	0
PGSA183(6_9_12)	Phosphatidylglycerol synthase (n-C18:3)	cdpdodec6912eg[c] + glyc3p[c] -> h[c] + cmp[c] + pgp183_6_9_12[c]				Fatty acid biosynthesis	0	0	1000	0
PGSA183(9_12_15)	Phosphatidylglycerol synthase (n-C18:3)	cdpdodec91215eg[c] + glyc3p[c] -> h[c] + cmp[c] + pgp183_9_12_15[c]				Fatty acid biosynthesis	0	0	1000	0
PHETA1	phenylalanine transaminase	akg[c] + phe-L[c] <=> glu-L[c] + phpyr[c]				Phenylalanine tyrosine and tryptophan biosynthesis	1	-1000	1000	0
PHETRS	Phenylalanyl-tRNA synthetase	atp[c] + phe-L[c] + trnaphe[c] <=> ppi[c] + amp[c] + phetrna[c]				Phenylalanine tyrosine and tryptophan biosynthesis	1	-1000	1000	0
PHOtex	Photon transport ext	photon[e] <=> photon[p]				Transport	1	-1000	1000	0
PHOtpp	Photon transport pp	photon[p] <=> photon[c]				Transport	1	-1000	1000	0
PHYTEDH1	Phytoene dehydrogenase	nad[c] + phytoe[c] -> h[c] + nadh[c] + phytof[c]				Carotenoid Biosynthesis	0	0	1000	0
PHYTEDH2	Phytoene dehydrogenase(2)	nadp[c] + phytoe[c] -> h[c] + nadph[c] + phytof[c]				Carotenoid Biosynthesis	0	0	1000	0
PHYTES	Geranylgeranyl-diphosphate:geranylgeranyl-diphosphate geranylgeranyltransferase	2 ggdp[c] -> ppi[c] + prephytedp[c]				Carotenoid Biosynthesis	0	0	1000	0
PHYTES2	prephytoene diphosphate:geranylgeranyl-diphosphategeranylgeranyltransferase	prephytedp[c] -> ppi[c] + phytoe[c]				Carotenoid Biosynthesis	0	0	1000	0
PHYTFDH1	Phytofluene dehydrogenase	nad[c] + phytof[c] -> h[c] + nadh[c] + zcarote[c]				Carotenoid Biosynthesis	0	0	1000	0
PHYTFDH2	Phytofluene dehydrogenase(2)	nadp[c] + phytof[c] -> h[c] + nadph[c] + zcarote[c]				Carotenoid Biosynthesis	0	0	1000	0
PItex	phosphate transport via diffusion (extracellular to periplasm)	pi[e] <=> pi[p]				Transport	1	-1000	1000	0
PIuabcpp	phosphate transport via ABC system (uptake, periplasm)	h2o[c] + atp[c] + pi[p] -> h[c] + adp[c] + 2 pi[c]				Transport	0	0	1000	0
PMDPHT	pyrimidine phosphatase	h2o[c] + 5aprbu[c] -> pi[c] + 4r5au[c]				Riboflavin metabolism	0	0	1000	0
PNTK	pantothenate kinase	atp[c] + pnto-R[c] -> h[c] + adp[c] + 4ppan[c]				Pantothenate and CoA biosynthesis	0	0	1000	0
POR	protochlorophyllide oxidoreductase	h[c] + nadph[c] + pchlld[c] -> nadp[c] + chlld[c]				Porphyrin and chlorophyll metabolism	0	0	1000	0
POR_syn	Pyruvate-ferredoxin oxidoreductase	coa[c] + pyr[c] + 2 fdxo-2_2[c] -> co2[c] + h[c] + accoa[c] + 2 fdxr-2_2[c]				Pyruvate metabolism	0	0	1000	0
PPA	inorganic diphosphatase	h2o[c] + ppi[c] -> h[c] + 2 pi[c]				Oxidative phosphorylation	0	0	1000	0
PPBNGS	porphobilinogen synthase	2 5aop[c] -> 2 h2o[c] + h[c] + ppbng[c]				Porphyrin and chlorophyll metabolism	0	0	1000	0
PPC	phosphoenolpyruvate carboxylase	co2[c] + h2o[c] + pep[c] -> h[c] + pi[c] + oaa[c]				Pyruvate metabolism	0	0	1000	0
PPCDC	phosphopantothenoylcysteine decarboxylase	h[c] + 4ppcys[c] -> co2[c] + pan4p[c]				Pantothenate and CoA biosynthesis	0	0	1000	0
PPK2r	polyphosphate kinase	ppi[c] + atp[c] <=> adp[c] + pppi[c]				Oxidative phosphorylation	1	-1000	1000	0
PPM	phosphopentomutase	r1p[c] <=> r5p[c]				Pentose phosphate pathway	1	-1000	1000	0
PPNCL	phosphopantothenate-cysteine ligase	ctp[c] + cys-L[c] + 4ppan[c] -> h[c] + pi[c] + cdp[c] + 4ppcys[c]				Pantothenate and CoA biosynthesis	0	0	1000	0
PPND	prephenate dehydrogenase	nad[c] + pphn[c] -> 34hpp[c] + co2[c] + nadh[c]				Phenylalanine tyrosine and tryptophan biosynthesis	0	0	1000	0
PPNDH	prephenate dehydratase	h[c] + pphn[c] -> co2[c] + h2o[c] + phpyr[c]				Phenylalanine tyrosine and tryptophan biosynthesis	0	0	1000	0
PPOR	Phenylpyruvate:oxygen oxidoreductase (hydroxylating,decarboxylating)	o2[c] + phpyr[c] -> co2[c] + 2hyoxplac[c]				Phenylalanine tyrosine and tryptophan biosynthesis	0	0	1000	0
PPPGO	protoporphyrinogen oxidase (aerobic)	1.5 o2[c] + pppg9[c] -> 3 h2o[c] + ppp9[c]				Porphyrin and chlorophyll metabolism	0	0	1000	0
PPS	phosphoenolpyruvate synthase	h2o[c] + atp[c] + pyr[c] -> 2 h[c] + pi[c] + amp[c] + pep[c]				Pyruvate metabolism	0	0	1000	0
PPTGF_Syn	Flypase	peptido_syn[c] -> peptido_syn[p]				Peptidoglycan biosynthesis	0	0	1000	0
PPTGS_Syn	Peptidoglycan subunit synthesis Synechocystis sp. PCC6803	uaagmda[c] -> h[c] + peptido_syn[c] + udcpdp[c]				Peptidoglycan biosynthesis	0	0	1000	0
PRAGS	phosphoribosylglycinamide synthetase	atp[c] + gly[c] + pram[c] -> h[c] + adp[c] + pi[c] + gar[c]				Purine metabolism	0	0	1000	0
PRAIS	phosphoribosylaminoimidazole synthase	atp[c] + fpram[c] -> 2 h[c] + adp[c] + pi[c] + air[c]				Purine metabolism	0	0	1000	0
PRAIi	phosphoribosylanthranilate isomerase (irreversible)	pran[c] -> 2cpr5p[c]				Phenylalanine tyrosine and tryptophan biosynthesis	0	0	1000	0
PRAMPC	phosphoribosyl-AMP cyclohydrolase	h2o[c] + prbamp[c] -> prfp[c]				Histidine metabolism	0	0	1000	0
PRASCS	phosphoribosylaminoimidazolesuccinocarboxamide synthase	atp[c] + asp-L[c] + 5aizc[c] <=> h[c] + adp[c] + pi[c] + 25aics[c]				Purine metabolism	1	-1000	1000	0
PRATPP	phosphoribosyl-ATP pyrophosphatase	h2o[c] + prbatp[c] -> h[c] + ppi[c] + prbamp[c]				Histidine metabolism	0	0	1000	0
PRFGS	phosphoribosylformylglycinamidine synthase	h2o[c] + atp[c] + gln-L[c] + fgam[c] -> h[c] + glu-L[c] + adp[c] + pi[c] + fpram[c]				Purine metabolism	0	0	1000	0
PRMICIi	1-(5-phosphoribosyl)-5-[(5-phosphoribosylamino)methylideneamino)imidazole-4-carboxamide isomerase (irreversible)	prfp[c] -> prlp[c]				Histidine metabolism	0	0	1000	0
PROD2	Proline dehydrogenase	pro-L[c] + fad[c] -> h[c] + 1pyr5c[c] + fadh2[c]				Arginine and proline metabolism	0	0	1000	0
PROTRS	Prolyl-tRNA synthetase	atp[c] + pro-L[c] + trnapro[c] -> ppi[c] + amp[c] + protrna[c]				Arginine and proline metabolism	0	0	1000	0
PRPPS	phosphoribosylpyrophosphate synthetase	atp[c] + r5p[c] <=> h[c] + amp[c] + prpp[c]				Pentose phosphate pathway	1	-1000	1000	0
PRUK	phosphoribulokinase	atp[c] + ru5p-D[c] -> h[c] + adp[c] + rb15bp[c]				Carbon fixation	0	0	1000	0
PSCVTi	3-phosphoshikimate 1-carboxyvinyltransferase, irreversible	pep[c] + skm5p[c] -> pi[c] + 3psme[c]				Phenylalanine tyrosine and tryptophan biosynthesis	0	0	1000	0
PSI	photosystem I (plastocyanin)	2 pcrd[v] + 2 fdxo-2_2[c] + 2 photon[c] -> 2 pcox[v] + 2 fdxr-2_2[c]				Photosynthesis	0	0	1000	0
PSII	photosystem II	2 h[c] + pq[v] + h2o[v] + 2 photon[c] -> 2 h[v] + pqh2[v] + 0.5 o2[v]				Photosynthesis	0	0	1000	0
PTAr	phosphotransacetylase	accoa[c] + pi[c] <=> coa[c] + actp[c]				Pyruvate metabolism	1	-1000	1000	0
PTPAT	pantetheine-phosphate adenylyltransferase	h[c] + atp[c] + pan4p[c] <=> ppi[c] + dpcoa[c]				Pantothenate and CoA biosynthesis	1	-1000	1000	0
PTRCabcpp	putrescine transport via ABC system (periplasm)	h2o[c] + atp[c] + ptrc[p] -> h[c] + adp[c] + pi[c] + ptrc[c]				Transport	0	0	1000	0
PTRCt2pp	putrescine transport in via proton symport	h[p] + ptrc[p] -> h[c] + ptrc[c]				Transport	0	0	1000	0
PTRCtex	putrescine transport via diffusion (extracellular to periplasm)	ptrc[e] <=> ptrc[p]				Transport	1	-1000	1000	0
PUNP1	purine-nucleoside phosphorylase (Adenosine)	pi[c] + adn[c] <=> ade[c] + r1p[c]				Pyrimidine metabolism	1	-1000	1000	0
PUTA3	puta3	h2o[c] + nad[c] + glu5sa[c] -> 2 h[c] + glu-L[c] + nadh[c]				Arginine and proline metabolism	0	0	1000	0
PYAM5PO	pyridoxamine 5'-phosphate oxidase	o2[c] + h2o[c] + pyam5p[c] -> nh4[c] + h2o2[c] + pydx5p[c]				Vitamin B6 metabolism	0	0	1000	0
PYDXNO	pyridoxine oxidase	o2[c] + pydxn[c] <=> h2o2[c] + pydx[c]				Vitamin B6 metabolism	1	-1000	1000	0
PYDXO	pyridoxal oxidase	0.5 o2[c] + 2 h2o[c] + nh4[c] + pydx[c] <=> 2 h2o2[c] + pydam[c]				Vitamin B6 metabolism	1	-1000	1000	0
PYK	pyruvate kinase	h[c] + adp[c] + pep[c] -> atp[c] + pyr[c]				Glycolysis/Gluconeogenesis	0	0	1000	0
PYK2	pyruvate kinase(2)	h[c] + pep[c] + udp[c] -> pyr[c] + utp[c]				Glycolysis/Gluconeogenesis	0	0	1000	0
PYK3	pyruvate kinase(3)	h[c] + gdp[c] + pep[c] -> gtp[c] + pyr[c]				Glycolysis/Gluconeogenesis	0	0	1000	0
PYK4	pyruvate kinase(4)	h[c] + cdp[c] + pep[c] -> pyr[c] + ctp[c]				Glycolysis/Gluconeogenesis	0	0	1000	0
PYK5	pyruvate kinase(5)	h[c] + pep[c] + idp[c] -> pyr[c] + itp[c]				Glycolysis/Gluconeogenesis	0	0	1000	0
QULNS	quinolinate synthase	iasp[c] + dhap[c] -> 2 h2o[c] + pi[c] + quln[c]				Nicotinate and nicotinamide metabolism	0	0	1000	0
R05217	Precorrin 3A + Oxygen <=> Precorrin 3B	0.5 o2[c] + h[c] + pre3a[c] -> pre3b[c]				Porphyrin and chlorophyll metabolism	0	0	1000	0
R05219	Precorrin 5 <=> Precorrin 6X	h2o[c] + amet[c] + pre5[c] -> h[c] + ac[c] + ahcys[c] + pre6a[c]				Porphyrin and chlorophyll metabolism	0	0	1000	0
R05224	Hydrogenobyrinate <=> Hydrogenobyrinate a,c diamide	h2o[c] + 2 atp[c] + 2 gln-L[c] + fdxr-2_2[c] + hgbyr[c] -> h[c] + 2 glu-L[c] + ppi[c] + 2 adp[c] + hgbam[c] + fdxo-2_2[c]				Porphyrin and chlorophyll metabolism	0	0	1000	0
RBCh	Ribulose-bisphosphate carboxylase	o2[c] + rb15bp[c] -> 2 h[c] + 3pg[c] + 2pglyc[c]				Carbon fixation	0	0	1000	0
RBFK	riboflavin kinase	atp[c] + ribflv[c] -> h[c] + adp[c] + fmn[c]				Riboflavin metabolism	0	0	1000	0
RBFSa	riboflavin synthase	db4p[c] + 4r5au[c] -> 2 h2o[c] + pi[c] + dmlz[c]				Riboflavin metabolism	0	0	1000	0
RBFSb	riboflavin synthase(b)	2 dmlz[c] -> ribflv[c] + 4r5au[c]				Riboflavin metabolism	0	0	1000	0
RBPC	ribulose-bisphosphate carboxylase	co2[c] + h2o[c] + rb15bp[c] -> 2 h[c] + 2 3pg[c]				Carbon fixation	0	0	1000	0
RNDR1	ribonucleoside-diphosphate reductase (ADP)	adp[c] + trdrd[c] -> h2o[c] + dadp[c] + trdox[c]				Purine metabolism	0	0	1000	0
RNDR2	ribonucleoside-diphosphate reductase (GDP)	gdp[c] + trdrd[c] -> h2o[c] + trdox[c] + dgdp[c]				Purine metabolism	0	0	1000	0
RNDR3	ribonucleoside-diphosphate reductase (CDP)	cdp[c] + trdrd[c] -> h2o[c] + trdox[c] + dcdp[c]				Pyrimidine metabolism	0	0	1000	0
RNDR4	ribonucleoside-diphosphate reductase (UDP)	udp[c] + trdrd[c] -> h2o[c] + trdox[c] + dudp[c]				Pyrimidine metabolism	0	0	1000	0
RPE	ribulose 5-phosphate 3-epimerase	ru5p-D[c] <=> xu5p-D[c]				Pentose phosphate pathway	1	-1000	1000	0
RPI	ribose-5-phosphate isomerase	r5p[c] <=> ru5p-D[c]				Pentose phosphate pathway	1	-1000	1000	0
SADT	sulfate adenylyltransferase	h[c] + atp[c] + so4[c] -> ppi[c] + aps[c]				Sulfur Cysteine and methionine metabolism	0	0	1000	0
SBP	sedoheptulose-bisphosphatase	h2o[c] + s17bp[c] -> pi[c] + s7p[c]				Carbon fixation	0	0	1000	0
SDPDS	succinyl-diaminopimelate desuccinylase	h2o[c] + sl26da[c] -> 26dap-LL[c] + succ[c]				Lysine metabolism	0	0	1000	0
SDPTA	succinyldiaminopimelate transaminase	akg[c] + sl26da[c] <=> glu-L[c] + sl2a6o[c]				Lysine metabolism	1	-1000	1000	0
SERATi	serine O-acetyltransferase, irreversible	accoa[c] + ser-L[c] -> coa[c] + acser[c]				Sulfur Cysteine and methionine metabolism	0	0	1000	0
SERTRS	Seryl-tRNA synthetase	atp[c] + ser-L[c] + trnaser[c] -> ppi[c] + amp[c] + sertrna[c]				Arginine and proline metabolism	0	0	1000	0
SHCHCS2	2-succinyl-6-hydroxy-2,4-cyclohexadiene 1-carboxylate synthase	ichor[c] + ssaltpp[c] -> pyr[c] + thmpp[c] + 2shchc[c]				Ubiquinone and other pterpenoids biosynthesis	0	0	1000	0
SHK3D	shikimate dehydrogenase	h[c] + nadph[c] + 3dhsk[c] -> nadp[c] + skm[c]				Phenylalanine tyrosine and tryptophan biosynthesis	0	0	1000	0
SHKK	shikimate kinase	atp[c] + skm[c] -> h[c] + adp[c] + skm5p[c]				Phenylalanine tyrosine and tryptophan biosynthesis	0	0	1000	0
SO4tex	sulfate transport via diffusion (extracellular to periplasm)	so4[e] <=> so4[p]				Transport	1	-1000	1000	0
SPMDabcpp	spermidine transport via ABC system (periplasm)	h2o[c] + atp[c] + spmd[p] -> h[c] + adp[c] + pi[c] + spmd[c]				Transport	0	0	1000	0
SPMDt2pp	spermidine transport in via proton symport	h[p] + spmd[p] -> h[c] + spmd[c]				Transport	0	0	1000	0
SPMDtex	spermidine transport via diffusion (extracellular to periplasm)	spmd[e] <=> spmd[p]				Transport	1	-1000	1000	0
SPMS	spermidine synthase	ametam[c] + ptrc[c] -> h[c] + spmd[c] + 5mta[c]				Arginine and proline metabolism	0	0	1000	0
SPS	sucrose phosphate synthase	f6p[c] + udpg[c] -> h[c] + udp[c] + suc6p[c]				Starch and sucrose metabolism	0	0	1000	0
SPT_syn	serine-glyoxilate aminotransferase	glx[c] + ser-L[c] <=> gly[c] + hpyr[c]				Glyoxylate and dicarboxylate metabolism	1	-1000	1000	0
SPT_syn2	serine-glyoxilate aminotransferase(2)	ala-L[c] + glx[c] <=> pyr[c] + gly[c]				Glyoxylate and dicarboxylate metabolism	1	-1000	1000	0
SQD1	UDP-6-sulfo-6-deoxyglucose sulfohydrolase	h[c] + udpg[c] + so3[c] -> h2o[c] + udpsq[c]				Sulfolipid Biosynthesis	0	0	1000	0
SQD2_160	sulfoquinovosyltransferase (n-C16:0)	h2o[c] + 12dgr160[c] + udpsq[c] -> h[c] + udp[c] + sqdg160[c]				Sulfolipid Biosynthesis	0	0	1000	0
SQD2_161	sulfoquinovosyltransferase (n-C16:1)	h2o[c] + 12dgr161[c] + udpsq[c] -> h[c] + udp[c] + sqdg161[c]				Sulfolipid Biosynthesis	0	0	1000	0
SQD2_180	sulfoquinovosyltransferase (n-C18:0)	h2o[c] + 12dgr180[c] + udpsq[c] -> h[c] + udp[c] + sqdg180[c]				Sulfolipid Biosynthesis	0	0	1000	0
SQD2_181	sulfoquinovosyltransferase (n-C18:1)	h2o[c] + 12dgr181[c] + udpsq[c] -> h[c] + udp[c] + sqdg181[c]				Sulfolipid Biosynthesis	0	0	1000	0
SQD2_181_9	sulfoquinovosyltransferase (n-C18:1)	h2o[c] + 12dgr181_9[c] + udpsq[c] -> h[c] + udp[c] + sqdg181_9[c]				Sulfolipid Biosynthesis	0	0	1000	0
SQD2_182_9_12	sulfoquinovosyltransferase (n-C18:2)	h2o[c] + 12dgr182_9_12[c] + udpsq[c] -> h[c] + udp[c] + sqdg182_9_12[c]				Sulfolipid Biosynthesis	0	0	1000	0
SQD2_183_6_9_12	sulfoquinovosyltransferase (n-C18:3)	h2o[c] + 12dgr183_6_9_12[c] + udpsq[c] -> h[c] + udp[c] + sqdg183_6_9_12[c]				Sulfolipid Biosynthesis	0	0	1000	0
SQD2_183_9_12_15	sulfoquinovosyltransferase (n-C18:3)	h2o[c] + 12dgr183_9_12_15[c] + udpsq[c] -> h[c] + udp[c] + sqdg183_9_12_15[c]				Sulfolipid Biosynthesis	0	0	1000	0
SSALyr	succinate-semialdehyde dehydrogenase (NADP) reversible	h2o[c] + nadp[c] + sucsal[c] -> 2 h[c] + nadph[c] + succ[c]				C5-Branched dibasic acid metabolism	0	0	1000	0
SUCBZL	o-succinylbenzoate-CoA ligase	atp[c] + coa[c] + sucbz[c] -> ppi[c] + amp[c] + sbzcoa[c]				Ubiquinone and other pterpenoids biosynthesis	0	0	1000	0
SUCBZS	O-succinylbenzoate-CoA synthase	2shchc[c] -> h2o[c] + sucbz[c]				Ubiquinone and other pterpenoids biosynthesis	0	0	1000	0
SUCDi	succinate dehydrogenase (irreversible)	q8[c] + succ[c] -> fum[c] + q8h2[c]				Oxidative phosphorylation	0	0	1000	0
SUCDpp_syn	succinate dehydrogenase (periplasm)	pq[p] + succ[c] -> fum[c] + pqh2[p]				Photosynthesis	0	0	1000	0
SUCDu_syn	succinate dehydrogenase (tilacoild)	pq[v] + succ[c] -> fum[c] + pqh2[v]				Oxidative phosphorylation	0	0	1000	0
SUCOAS	succinyl-CoA synthetase (ADP-forming)	atp[c] + coa[c] + succ[c] <=> adp[c] + pi[c] + succoa[c]				Citrate cycle (TCA cycle)	1	-1000	1000	0
SULR_syn	ferredoxin-sulfite reductase	8 h[c] + 6 fdxr-2_2[c] + so3[c] -> 3 h2o[c] + h2s[c] + 6 fdxo-2_2[c]				Sulfur Cysteine and methionine metabolism	0	0	1000	0
SULabcpp	sulfate transport via ABC system (periplasm)	h2o[c] + atp[c] + so4[p] -> h[c] + adp[c] + pi[c] + so4[c]				Transport	0	0	1000	0
Sink_rdmbzi	rdmbzi sink reaction	rdmbzi[c] <=>				Modeling	1	-1000	1000	0
T2DECAI	trans-2-decenoyl-ACP isomerase	tdec2eACP[c] <=> cdec3eACP[c]				Fatty acid biosynthesis	1	-1000	1000	0
TALA	transaldolase	g3p[c] + s7p[c] <=> e4p[c] + f6p[c]				Pentose phosphate pathway	1	-1000	1000	0
TDPGDH	dTDPglucose 4,6-dehydratase	dtdpglu[c] -> h2o[c] + dtdp4d6dg[c]				Nucleotide sugars metabolism	0	0	1000	0
THRD_L	L-threonine deaminase	thr-L[c] -> 2obut[c] + nh4[c]				Arginine and proline metabolism	0	0	1000	0
THRPD	threonine-phosphate decarboxylase	h[c] + thrp[c] -> co2[c] + applp[c]				Porphyrin and chlorophyll metabolism	0	0	1000	0
THRPS	threonine-phosphate synthase	atp[c] + thr-L[c] -> h[c] + adp[c] + thrp[c]				Porphyrin and chlorophyll metabolism	0	0	1000	0
THRS	threonine synthase	h2o[c] + phom[c] -> pi[c] + thr-L[c]				Arginine and proline metabolism	0	0	1000	0
THRTRS	Threonyl-tRNA synthetase	atp[c] + thr-L[c] + trnathr[c] -> ppi[c] + amp[c] + thrtrna[c]				Arginine and proline metabolism	0	0	1000	0
TKT1	transketolase	r5p[c] + xu5p-D[c] <=> g3p[c] + s7p[c]				Pentose phosphate pathway	1	-1000	1000	0
TKT2	transketolase(2)	e4p[c] + xu5p-D[c] <=> g3p[c] + f6p[c]				Pentose phosphate pathway	1	-1000	1000	0
TMDS	thymidylate synthase	mlthf[c] + dump[c] -> dhf[c] + dtmp[c]				Pyrimidine metabolism	0	0	1000	0
TMPKr	thiamine-phosphate kinase	atp[c] + thmmp[c] <=> adp[c] + thmpp[c]				Thiamine metabolism	1	-1000	1000	0
TOCOPHOM1	tocopherol O-methyltransferase	amet[c] + gtocophe[c] <=> h[c] + ahcys[c] + atocophe[c]				Ubiquinone and other pterpenoids biosynthesis	1	-1000	1000	0
TOCOPHOM2	tocopherol O-methyltransferase(2)	amet[c] + dtocophe[c] <=> h[c] + ahcys[c] + btocophe[c]				Ubiquinone and other pterpenoids biosynthesis	1	-1000	1000	0
TOCOPHS1	tocopherol cyclase (g)	23dmphol[c] <=> gtocophe[c]				Ubiquinone and other pterpenoids biosynthesis	1	-1000	1000	0
TOCOPHS2	tocopherol cyclase (d)	2m6phol[c] -> dtocophe[c]				Ubiquinone and other pterpenoids biosynthesis	0	0	1000	0
TPI	triose-phosphate isomerase	dhap[c] <=> g3p[c]				Glycolysis/Gluconeogenesis	1	-1000	1000	0
TRDR	thioredoxin reductase (NADPH)	h[c] + nadph[c] + trdox[c] -> nadp[c] + trdrd[c]				Pyrimidine metabolism	0	0	1000	0
TRPS1	tryptophan synthase (indoleglycerol phosphate)	ser-L[c] + 3ig3p[c] -> h2o[c] + g3p[c] + trp-L[c]				Phenylalanine tyrosine and tryptophan biosynthesis	0	0	1000	0
TRPTRS	Tryptophanyl-tRNA synthetase	atp[c] + trp-L[c] + trnatrp[c] -> ppi[c] + amp[c] + trptrna[c]				Phenylalanine tyrosine and tryptophan biosynthesis	0	0	1000	0
TRSARr	tartronate semialdehyde reductase	h[c] + nadh[c] + 2h3oppan[c] <=> nad[c] + glyc-R[c]				Glyoxylate and dicarboxylate metabolism	1	-1000	1000	0
TYRTA	tyrosine transaminase	akg[c] + tyr-L[c] <=> 34hpp[c] + glu-L[c]				Phenylalanine tyrosine and tryptophan biosynthesis	1	-1000	1000	0
TYRTRS	tyrosyl-tRNA synthetase	atp[c] + tyr-L[c] + trnatyr[c] -> ppi[c] + amp[c] + tyrtrna[c]				Phenylalanine tyrosine and tryptophan biosynthesis	0	0	1000	0
U23GAAT	UDP-3-O-(3-hydroxymyristoyl)glucosamine acyltransferase	3hmrsACP[c] + u3hga[c] -> h[c] + ACP[c] + u23ga[c]				Lipopolysaccharide biosynthesis	0	0	1000	0
UAAGDS	UDP-N-acetylmuramoyl-L-alanyl-D-glutamyl-meso-2,6-diaminopimelate synthetase	atp[c] + 26dap-M[c] + uamag[c] -> h[c] + adp[c] + pi[c] + ugmd[c]				Peptidoglycan biosynthesis	0	0	1000	0
UAG2EMA	UDP-N-acetyl-D-glucosamine 2-epimerase (Hydrolysis)	h2o[c] + uacgam[c] <=> h[c] + udp[c] + acmana[c]				Aminosugars metabolism	1	-1000	1000	0
UAGAAT	UDP-N-acetylglucosamine acyltransferase	3hmrsACP[c] + uacgam[c] <=> ACP[c] + u3aga[c]				Lipopolysaccharide biosynthesis	1	-1000	1000	0
UAGCVT	UDP-N-acetylglucosamine 1-carboxyvinyltransferase	pep[c] + uacgam[c] -> pi[c] + uaccg[c]				Aminosugars metabolism	0	0	1000	0
UAGDP	UDP-N-acetylglucosamine diphosphorylase	h[c] + utp[c] + acgam1p[c] -> ppi[c] + uacgam[c]				Aminosugars metabolism	0	0	1000	0
UAGPT3	UDP-N-acetylglucosamine-N-acetylmuramyl-(pentapeptide)pyrophosphoryl-undecaprenol N-acetylglucosamine transferase	uagmda[c] + uacgam[c] -> h[c] + udp[c] + uaagmda[c]				Peptidoglycan biosynthesis	0	0	1000	0
UAMAGS	UDP-N-acetylmuramoyl-L-alanyl-D-glutamate synthetase	atp[c] + glu-D[c] + uama[c] -> h[c] + adp[c] + pi[c] + uamag[c]				Peptidoglycan biosynthesis	0	0	1000	0
UAMAS	UDP-N-acetylmuramoyl-L-alanine synthetase	atp[c] + ala-L[c] + uamr[c] -> h[c] + adp[c] + pi[c] + uama[c]				Alanine, aspartate and glutamate metabolism	0	0	1000	0
UAPGR	UDP-N-acetylenolpyruvoylglucosamine reductase	h[c] + nadph[c] + uaccg[c] -> nadp[c] + uamr[c]				Aminosugars metabolism	0	0	1000	0
UDCPDP	undecaprenyl-diphosphatase	h2o[c] + udcpdp[c] -> h[c] + pi[c] + udcpp[c]				Peptidoglycan biosynthesis	0	0	1000	0
UDPDPS	undecaprenyl-diphosphate synthase	ipdp[c] + decdp[c] -> ppi[c] + udcpdp[c]				Terpenoid backbone biosynthesis	0	0	1000	0
UDPG4E	UDPglucose 4-epimerase	udpg[c] <=> udpgal[c]				Pyruvate metabolism	1	-1000	1000	0
UGLDDS2	UDP-N-acetylmuramoyl-L-alanyl-D-glutamyl-L-lysyl-D-alanyl-D-alanine synthetase (gamma-glutamate)	atp[c] + alaala[c] + fdxr-2_2[c] + uGgl[c] -> adp[c] + pi[c] + fdxo-2_2[c] + uGgla[c]				Peptidoglycan biosynthesis	0	0	1000	0
UGMDDS	UDP-N-acetylmuramoyl-L-alanyl-D-glutamyl-meso-2,6-diaminopimeloyl-D-alanyl-D-alanine synthetase	atp[c] + alaala[c] + ugmd[c] -> h[c] + adp[c] + pi[c] + ugmda[c]				Peptidoglycan biosynthesis	0	0	1000	0
UHGADA	UDP-3-O-acetylglucosamine deacetylase	h2o[c] + u3aga[c] -> ac[c] + u3hga[c]				Lipopolysaccharide biosynthesis	0	0	1000	0
UMPK	UMP kinase	atp[c] + ump[c] <=> adp[c] + udp[c]				Pyrimidine metabolism	1	-1000	1000	0
UPP3MT	uroporphyrinogen methyltransferase	2 amet[c] + uppg3[c] -> h[c] + 2 ahcys[c] + dscl[c]				Porphyrin and chlorophyll metabolism	0	0	1000	0
UPP3S	uroporphyrinogen-III synthase	hmbil[c] -> h2o[c] + uppg3[c]				Porphyrin and chlorophyll metabolism	0	0	1000	0
UPPDC1	uroporphyrinogen decarboxylase (uroporphyrinogen III)	4 h[c] + uppg3[c] -> 4 co2[c] + cpppg3[c]				Porphyrin and chlorophyll metabolism	0	0	1000	0
UPPDC2	uroporphyrinogen decarboxylase (uroporphyrinogen I)	4 h[c] + uppg1[c] -> 4 co2[c] + cpppg1[c]				Porphyrin and chlorophyll metabolism	0	0	1000	0
UPPRT	uracil phosphoribosyltransferase	prpp[c] + ura[c] -> ppi[c] + ump[c]				Pyrimidine metabolism	0	0	1000	0
UREA	urease	h2o[c] + 2 h[c] + urea[c] -> co2[c] + 2 nh4[c]				Purine metabolism	0	0	1000	0
UREAabcpp	Urea transport via ABC system (periplasm)	h2o[c] + atp[c] + urea[p] -> h[c] + adp[c] + pi[c] + urea[c]				Transport	0	0	1000	0
UREAtex	Urea transport via diffusion (extracellular to periplasm)	urea[e] <=> urea[p]				Transport	1	-1000	1000	0
URIDK2r	uridylate kinase (dUMP)	atp[c] + dump[c] <=> adp[c] + dudp[c]				Pyrimidine metabolism	1	-1000	1000	0
VALTA	valine transaminase	akg[c] + val-L[c] <=> glu-L[c] + 3mob[c]				Valine leucine and isoleucine biosynthesis	1	-1000	1000	0
VALTRS	Valyl-tRNA synthetase	atp[c] + val-L[c] + trnaval[c] -> ppi[c] + amp[c] + valtrna[c]				Valine leucine and isoleucine biosynthesis	0	0	1000	0
ZCAROTDH1	zeta-carotene desaturase	o2[c] + h[c] + nadph[c] + zcarote[c] -> 2 h2o[c] + nadp[c] + neuspn[c]				Carotenoid Biosynthesis	0	0	1000	0
ZCAROTDH2	zeta-carotene desaturase(2)	o2[c] + h[c] + nadph[c] + neuspn[c] -> 2 h2o[c] + nadp[c] + lycop[c]				Carotenoid Biosynthesis	0	0	1000	0
ZN2abcpp	Zinc (Zn+2) ABC transporter (periplasm)	h2o[c] + atp[c] + zn2[c] -> h[c] + adp[c] + pi[c] + zn2[p]				Transport	0	0	1000	0
ZNabcpp	zinc (Zn+2) transport via ABC system (periplasm)	h2o[c] + atp[c] + zn2[p] -> h[c] + adp[c] + pi[c] + zn2[c]				Transport	0	0	1000	0
Zn2tex	zinc (Zn+2) transport via diffusion (extracellular to periplasm)	zn2[e] <=> zn2[p]				Transport	1	-1000	1000	0
HEX1	hexokinase (D-glucose:ATP)	atp[c] + glc-D[c] -> h[c] + adp[c] + g6p[c]				Glycolysis/Gluconeogenesis	0	0	1000	0
ALCD19	alcohol dehydrogenase (glycerol)	h[c] + nadh[c] + glyald[c] <=> nad[c] + glyc[c]				Glycerolipid metabolism	1	-1000	1000	0
CBFC2	cytochrome b6/f complex	2 h[c] + pqh2[v] + 2 ficytc6[v] -> 4 h[v] + pq[v] + 2 focytc6[v]				Photosynthesis	0	0	1000	0
CBFCpp	cytochrome b6/f complex periplasm	2 h[c] + 2 pcox[p] + pqh2[p] -> 4 h[p] + 2 pcrd[p] + pq[p]				Oxidative phosphorylation	0	0	1000	0
CBFC2pp	cytochrome b6/f complex periplasm	2 h[c] + 2 ficytc6[p] + pqh2[p] -> 4 h[p] + 2 focytc6[p] + pq[p]				Oxidative phosphorylation	0	0	1000	0
FBA3	Sedoheptulose 1,7-bisphosphate D-glyceraldehyde-3-phosphate-lyase	s17bp[c] <=> e4p[c] + dhap[c]				Glycolysis/Gluconeogenesis	1	-1000	1000	0
G6PBDH	beta-D-Glucose-6-phosphate:NADP+ 1-oxoreductase	nadp[c] + g6p-B[c] -> h[c] + nadph[c] + 6pgl[c]				Glutathione metabolism	0	0	1000	0
GLYALDDr	D-Glyceraldehyde dehydrogenase	h2o[c] + nad[c] + glyald[c] <=> 2 h[c] + nadh[c] + glyc-R[c]				Glycerolipid metabolism	1	-1000	1000	0
GLCt2pp	D-glucose transport in via proton symport (periplasm)	h[p] + glc-D[p] <=> h[c] + glc-D[c]				Transport	1	-1000	1000	0
GLCtex	glucose transport via diffusion (extracellular to periplasm)	glc-D[e] <=> glc-D[p]				Transport	1	-1000	1000	0
CO2tpp	CO2 transport via diffusion ( cytosol to periplasm )	co2[c] -> co2[p]				Transport	0	0	1000	0
EX_glc(e)	D-Glucose exchange	glc-D[e] <=>				Exchange reactions	1	0	0	0
R00068	L-ascorbate:oxygen oxidoreductase	o2[c] + 2 C00072[c] -> 2 h2o[c] + 2 C05422[c]				Ascorbate and aldarate metabolism	0	0	1000	0
R00078	Fe(II):oxygen oxidoreductase;	o2[c] + 4 h[c] + 4 fe2[c] -> 2 h2o[c] + 4 fe3[c]				Porphyrin and chlorophyll metabolism	0	0	1000	0
R00082	Ferrocytochrome c2:oxygen oxidoreductase	o2[c] + 4 focytc6[c] <=> 2 h2o[c] + 4 ficytc6[c]				Oxidative phosphorylation	1	-1000	1000	0
R00086	ATP phosphohydrolase	h2o[c] + atp[c] -> adp[c] + pi[c]				Purine metabolism	0	0	1000	0
R00087	ATP diphosphohydrolase (diphosphate-forming);	h2o[c] + atp[c] -> ppi[c] + amp[c]				Purine metabolism	0	0	1000	0
R00114	L-Glutamate:NADP+ oxidoreductase (transaminating)	nadp[c] + 2 glu-L[c] -> h[c] + nadph[c] + akg[c] + gln-L[c]				Alanine, aspartate and glutamate metabolism	0	0	1000	0
R00189	deamido-NAD+:ammonia ligase (AMP-forming)	atp[c] + nh4[c] + dnad[c] -> ppi[c] + amp[c] + nad[c]				Nicotinate and nicotinamide metabolism	0	0	1000	0
R00191	adenosine 3',5'-phosphate 5'-nucleotidohydrolase	h2o[c] + camp[c] -> amp[c]				Purine metabolism	0	0	1000	0
R00216	(S)-Malate:NADP+ oxidoreductase(oxaloacetate-decarboxylating)	nadp[c] + mal-L[c] -> co2[c] + h[c] + nadph[c] + pyr[c]				Pyruvate metabolism	0	0	1000	0
R00217	oxaloacetate carboxy-lyase (pyruvate-forming)	oaa[c] -> co2[c] + pyr[c]				Pyruvate metabolism	0	0	1000	0
R00236	acetyl adenylate:CoA acetyltransferase	coa[c] + C05993[c] -> accoa[c] + amp[c]				Pyruvate metabolism	0	0	1000	0
R00248	L-Glutamate:NADP+ oxidoreductase (deaminating)	h2o[c] + nadp[c] + glu-L[c] -> h[c] + nadph[c] + akg[c] + nh4[c]				Arginine biosynthesis	0	0	1000	0
R00251	5-oxo-L-proline amidohydrolase (ATP-hydrolysing)	2 h2o[c] + atp[c] + C01879[c] -> glu-L[c] + adp[c] + pi[c]				Glutathione metabolism	0	0	1000	0
R00256	L-glutamine amidohydrolase	h2o[c] + gln-L[c] -> glu-L[c] + nh4[c]				Arginine biosynthesis	0	0	1000	0
R00274	glutathione:hydrogen-peroxide oxidoreductase	h2o2[c] + 2 gthrd[c] -> 2 h2o[c] + gthox[c]				Glutathione metabolism	0	0	1000	0
R00286	UDP-glucose:NAD+ 6-oxidoreductase	h2o[c] + 2 nad[c] + udpg[c] <=> 2 h[c] + 2 nadh[c] + C00167[c]				Pentose and glucuronate interconversions	1	-1000	1000	0
R00287	UDP-glucose glucophosphohydrolase	h2o[c] + udpg[c] -> g1p[c] + ump[c]				Pyrimidine metabolism	0	0	1000	0
R00316	ATP:acetate adenylyltransferase	atp[c] + ac[c] -> ppi[c] + C05993[c]				Pyruvate metabolism	0	0	1000	0
R00336	guanosine-3',5'-bis(diphosphate) 3'-diphosphohydrolase	h2o[c] + C01228[c] <=> ppi[c] + gdp[c]				Purine metabolism	1	-1000	1000	0
R00366	glycine:oxygen oxidoreductase (deaminating);	o2[c] + h2o[c] + gly[c] -> nh4[c] + h2o2[c] + glx[c]				Glycine, serine and threonine metabolism	0	0	1000	0
R00372	Glycine:2-oxoglutarate aminotransferase	akg[c] + gly[c] -> glu-L[c] + glx[c]				Glycine, serine and threonine metabolism	0	0	1000	0
R00416	UTP:N-acetyl-alpha-D-glucosamine-1-phosphate uridylyltransferase	utp[c] + C04501[c] -> ppi[c] + uacgam[c]				Amino sugar and nucleotide sugar metabolism	0	0	1000	0
R00418	UDP-N-acetyl-D-glucosamine 4-epimerase	uacgam[c] -> C00203[c]				Amino sugar and nucleotide sugar metabolism	0	0	1000	0
R00426	GTP diphosphohydrolase (diphosphate-forming);	h2o[c] + gtp[c] -> ppi[c] + gmp[c]				Purine metabolism	0	0	1000	0
R00429	ATP:GTP 3'-diphosphotransferase	gtp[c] + atp[c] -> amp[c] + C04494[c]				Purine metabolism	0	0	1000	0
R00448	L-lysine,NADPH:oxygen oxidoreductase (6-hydroxylating)	o2[c] + h[c] + nadph[c] + lys-L[c] -> h2o[c] + nadp[c] + C01028[c]				Lysine degradation	0	0	1000	0
R00470	4-hydroxy-2-oxoglutarate glyoxylate-lyase (pyruvate-forming)	C01127[c] <=> pyr[c] + glx[c]				Glyoxylate and dicarboxylate metabolism	1	-1000	1000	0
R00508	3'-phospho-5'-adenylyl sulfate 3'-phosphohydrolase	h2o[c] + paps[c] -> pi[c] + aps[c]				Sulfur metabolism	0	0	1000	0
R00515	CTP diphosphohydrolase (diphosphate-forming);	h2o[c] + ctp[c] -> ppi[c] + cmp[c]				Pyrimidine metabolism	0	0	1000	0
R00527	S-Formylglutathione hydrolase	h2o[c] + C01031[c] -> for[c] + gthrd[c]				Methane metabolism	0	0	1000	0
R00585	L-Serine:pyruvate aminotransferase	pyr[c] + ser-L[c] -> ala-L[c] + hpyr[c]				Glycine, serine and threonine metabolism	0	0	1000	0
R00602	methanol:hydrogen-peroxide oxidoreductase	h2o2[c] + C00132[c] <=> 2 h2o[c] + C00067[c]				Methane Metabolism	1	-1000	1000	0
R00662	Uridine triphosphate pyrophosphohydrolase	h2o[c] + utp[c] -> ppi[c] + ump[c]				Pyrimidine metabolism	0	0	1000	0
R00669	N2-Acetyl-L-ornithine amidohydrolase	h2o[c] + acorn[c] -> ac[c] + C00077[c]				Arginine biosynthesis	0	0	1000	0
R00707	(S)-1-pyrroline-5-carboxylate:NAD+ oxidoreductase	2 h2o[c] + nad[c] + 1pyr5c[c] -> h[c] + glu-L[c] + nadh[c]				Alanine, aspartate and glutamate metabolism	0	0	1000	0
R00708	(S)-1-pyrroline-5-carboxylate:NADP+ oxidoreductase	2 h2o[c] + nadp[c] + 1pyr5c[c] -> h[c] + nadph[c] + glu-L[c]				Alanine, aspartate and glutamate metabolism	0	0	1000	0
R00713	succinate-semialdehyde:NAD+ oxidoreductase	h2o[c] + sucsal[c] + nad[c] -> h[c] + nadh[c] + succ[c]				Alanine, aspartate and glutamate metabolism	0	0	1000	0
R00720	Inosine 5'-triphosphate pyrophosphohydrolase	h2o[c] + itp[c] -> ppi[c] + imp[c]				Purine metabolism	0	0	1000	0
R00732	L-arogenate:NAD+ oxidoreductase	nad[c] + C00826[c] -> co2[c] + h[c] + nadh[c] + tyr-L[c]				Phenylalanine, tyrosine and tryptophan biosynthesis	0	0	1000	0
R00754	ethanol:NAD+ oxidoreductase	nad[c] + etoh[c] <=> h[c] + nadh[c] + acald[c]				Glycolysis / Gluconeogenesis	1	-1000	1000	0
R00760	ATP:D-fructose 6-phosphotransferase	atp[c] + fru[c] -> adp[c] + f6p[c]				Starch and sucrose metabolism	0	0	1000	0
R00784	nitric-oxide:ferricytochrome-c2 oxidoreductase	h2o[c] + ficytc6[c] + C00533[c] <=> h[c] + focytc6[c] + C00088[c]				Nitrogen Metabolism	1	-1000	1000	0
R00785	nitric-oxide:oxidized azurin oxidoreductase	h2o[c] + C00533[c] + C05357[c] <=> h[c] + C00088[c] + C05358[c]				Nitrogen metabolism	1	-1000	1000	0
R00836	UDP-glucose:D-glucose-6-phosphate 1-alpha-D-glucosyltransferase	udpg[c] + g6p[c] <=> udp[c] + C00689[c]				Carbohydrate	1	-1000	1000	0
R00848	sn-Glycerol-3-phosphate:(acceptor) 2-oxidoreductase	dhap[c] + fadh2[c] -> fad[c] + glyc3p[c]				Glycerophospholipid metabolism	0	0	1000	0
R00867	ATP:D-fructose 6-phosphotransferase	atp[c] + fru[c] -> adp[c] + C05345[c]				Fructose and mannose metabolism	0	0	1000	0
R00885	GTP:alpha-D-mannose-1-phosphate guanylyltransferase	gtp[c] + man1p[c] -> ppi[c] + gdpmann[c]				Fructose and mannose metabolism	0	0	1000	0
R00899	L-cysteinylglycine dipeptidase	h2o[c] + cgly[c] -> cys-L[c] + gly[c]				Glutathione metabolism	0	0	1000	0
R00900	L-cysteine,glutathione:NADP+ oxidoreductase (disulfide-forming);	nadp[c] + cys-L[c] + gthrd[c] <=> nadph[c] + C05526[c]				Cysteine and methionine metabolism	1	-1000	1000	0
R00925	Propanoate:CoA ligase (AMP-forming)	atp[c] + coa[c] + C00163[c] -> ppi[c] + amp[c] + C00100[c]				Propanoate metabolism	0	0	1000	0
R00926	Propionyladenylate:CoA propionyltransferase	coa[c] + C05983[c] <=> amp[c] + C00100[c]				Propanoate metabolism	1	-1000	1000	0
R00936	5,6,7,8-tetrahydrofolate:NAD+ oxidoreductase	thf[c] + nad[c] -> h[c] + nadh[c] + dhf[c]				One carbon pool by folate	0	0	1000	0
R00937	5,6,7,8-tetrahydrofolate:NAD+ oxidoreductase	thf[c] + 2 nad[c] -> 2 h[c] + 2 nadh[c] + C00504[c]				One carbon pool by folate	0	0	1000	0
R00939	5,6,7,8-tetrahydrofolate:NADP+ oxidoreductase	nadp[c] + thf[c] -> h[c] + nadph[c] + dhf[c]				One carbon pool by folate	0	0	1000	0
R00940	5,6,7,8-tetrahydrofolate:NADP+ oxidoreductase	2 nadp[c] + thf[c] -> 2 h[c] + 2 nadph[c] + C00504[c]				One carbon pool by folate	0	0	1000	0
R00978	5,6-Dihydrouracil:NADP+ oxidoreductase	nadp[c] + C00429[c] <=> h[c] + nadph[c] + ura[c]				Pyrimidine metabolism	1	-1000	1000	0
R01030	sn-Glycero-3-phosphocholine glycerophosphohydrolase	h2o[c] + C00670[c] -> glyc3p[c] + C00114[c]				Glycerophospholipid metabolism	0	0	1000	0
R01055	uracil hydro-lyase (adding D-ribose 5-phosphate;pseudouridine-5'-phosphate-forming)	r5p[c] + ura[c] <=> h2o[c] + C01168[c]				Pyrimidine metabolism	1	-1000	1000	0
R01063	D-glyceraldehyde-3-phosphate:NADP+ oxidoreductase (phosphorylating)	nadp[c] + pi[c] + C00118[c] <=> h[c] + nadph[c] + 13dpg[c]				Glycolysis / Gluconeogenesis	1	-1000	1000	0
R01074	biotin:CoA ligase (AMP-forming);	atp[c] + btn[c] -> ppi[c] + C05921[c]				Biotin metabolism	0	0	1000	0
R01117	CTP:N-acetylneuraminate cytidylyltransferase	ctp[c] + C00270[c] <=> ppi[c] + C00128[c]				Amino sugar and nucleotide sugar metabolism	1	-1000	1000	0
R01213	acetyl-CoA:3-methyl-2-oxobutanoate C-acetyltransferase (thioester-hydrolysing, carboxymethyl-forming);	coa[c] + 3c3hmp[c] <=> h2o[c] + accoa[c] + 3mob[c]				Valine, leucine and isoleucine biosynthesis	1	-1000	1000	0
R01215	L-Valine:pyruvate aminotransferase	pyr[c] + val-L[c] -> ala-L[c] + 3mob[c]				Valine, leucine and isoleucine biosynthesis	0	0	1000	0
R01234	Guanosine 3',5'-cyclic phosphate 5'-nucleotidohydrolase	h2o[c] + 35cgmp[c] -> gmp[c]				Purine metabolism	0	0	1000	0
R01268	Nicotinamide amidohydrolase	h2o[c] + ncam[c] -> nh4[c] + C00253[c]				Nicotinate and nicotinamide metabolism	0	0	1000	0
R01280	Palmitate:CoA ligase (AMP-forming)	atp[c] + coa[c] + C00249[c] -> ppi[c] + amp[c] + C00154[c]				Fatty acid biosynthesis	0	0	1000	0
R01354	ATP:propanoate adenylyltransferase	atp[c] + C00163[c] <=> ppi[c] + C05983[c]				Propanoate metabolism	1	-1000	1000	0
R01364	4-fumarylacetoacetate fumarylhydrolase	fum[c] + C00164[c] <=> h2o[c] + C01061[c]				Tyrosine metabolism	1	-1000	1000	0
R01415	5,6-Dihydrothymine:NADP+ oxidoreductase	nadp[c] + C21028[c] <=> h[c] + nadph[c] + C00178[c]				Pyrimidine metabolism	1	-1000	1000	0
R01470	sn-Glycero-3-phosphoethanolamine glycerophosphohydrolase	h2o[c] + C01233[c] -> glyc3p[c] + C00189[c]				Glycerophospholipid metabolism	0	0	1000	0
R01535	UDP-alpha-D-galactose:undecaprenyl-phosphate galactose phosphotransferase	udpgal[c] + C17556[c] <=> ump[c] + C04507[c]				Others	1	-1000	1000	0
R01570	thymidine:phosphate deoxy-alpha-D-ribosyltransferase	pi[c] + thymd[c] -> C00178[c] + C00672[c]				Pyrimidine metabolism	0	0	1000	0
R01600	ATP:beta-D-glucose 6-phosphotransferase	atp[c] + glc-B[c] -> adp[c] + g6p-B[c]				Glycolysis / Gluconeogenesis	0	0	1000	0
R01602	D-glucose 1-epimerase	C00267[c] <=> glc-B[c]				Glycolysis / Gluconeogenesis	1	-1000	1000	0
R01654	10-Formyltetrahydrofolate:L-glutamate ligase (ADP-forming)	glu-L[c] + atp[c] + 10fthf[c] <=> adp[c] + pi[c] + C05928[c]				THF Metabolism	1	-1000	1000	0
R01663	dCMP aminohydrolase	h2o[c] + C00239[c] -> nh4[c] + dump[c]				Pyrimidine metabolism	0	0	1000	0
R01665	ATP:dCMP phosphotransferase	atp[c] + C00239[c] -> adp[c] + dcdp[c]				Pyrimidine metabolism	0	0	1000	0
R01724	5-phospho-alpha-D-ribose 1-diphosphate:nicotinate ligase (ADP, diphosphate-forming)	ppi[c] + adp[c] + pi[c] + nicrnt[c] <=> h2o[c] + h[c] + atp[c] + prpp[c] + C00253[c]				Nicotinate and nicotinamide metabolism	1	-1000	1000	0
R01738	D-Gluconate:NAD+ 5-oxidoreductase	nad[c] + C00257[c] -> h[c] + nadh[c] + C01062[c]				Others	0	0	1000	0
R01740	D-Gluconate:NADP+ 5-oxidoreductase	nadp[c] + C00257[c] <=> h[c] + nadph[c] + C01062[c]				Others	1	-1000	1000	0
R01786	ATP:alpha-D-glucose 6-phosphotransferase	atp[c] + C00267[c] -> adp[c] + C00668[c]				Glycolysis / Gluconeogenesis	0	0	1000	0
R01818	D-mannose 6-phosphate 1,6-phosphomutase	man6p[c] <=> man1p[c]				Fructose and mannose metabolism	1	-1000	1000	0
R01819	D-mannose-6-phosphate aldose-ketose-isomerase	man6p[c] <=> C05345[c]				Fructose and mannose metabolism	1	-1000	1000	0
R01845	Sedoheptulose 1,7-bisphosphate 1-phosphohydrolase	h2o[c] + s17bp[c] -> pi[c] + C05382[c]				Carbon fixation in photosynthetic organisms	0	0	1000	0
R01876	uridine:phosphate alpha-D-ribosyltransferase	pi[c] + C00299[c] <=> ura[c] + C00620[c]				Pyrimidine metabolism	1	-1000	1000	0
R01878	Cytidine aminohydrolase	h2o[c] + cytd[c] -> nh4[c] + C00299[c]				Pyrimidine metabolism	0	0	1000	0
R01942	S-Adenosyl-L-methionine:caffeoyl-CoA 3-O-methyltransferase	amet[c] + C00323[c] -> ahcys[c] + C00406[c]				Phenylalanine metabolism	0	0	1000	0
R02016	NADPH:oxidized-thioredoxin oxidoreductase	h[c] + nadph[c] + trdox[c] -> nadp[c] + trdrd[c]				Pyrimidine metabolism	0	0	1000	0
R02059	N-Acetyl-D-glucosamine-6-phosphate amidohydrolase	h2o[c] + C00357[c] -> ac[c] + gam6p[c]				Amino sugar and nucleotide sugar metabolism	0	0	1000	0
R02100	dUTP nucleotidohydrolase	h2o[c] + dutp[c] -> ppi[c] + dump[c]				Pyrimidine metabolism	0	0	1000	0
R02124	retinol:NAD+ oxidoreductase	nad[c] + C00473[c] -> h[c] + nadh[c] + C00376[c]				Retinol metabolism	0	0	1000	0
R02142	XMP:pyrophosphate phosphoribosyltransferase	ppi[c] + xmp[c] <=> prpp[c] + C00385[c]				Purine metabolism	1	-1000	1000	0
R02175	S-adenosyl-L-methionine:2-hexaprenyl-3-methyl-5-hydroxy-6-methoxy-1,4-benzoquinone 3-O-methyltransferase	amet[c] + C05805[c] -> ahcys[c] + C17568[c]				Ubiquinone and other terpenoid-quinone biosynthesis	0	0	1000	0
R02235	dihydrofolate:NAD+ oxidoreductase	nad[c] + dhf[c] -> h[c] + nadh[c] + C00504[c]				One carbon pool by folate	0	0	1000	0
R02236	dihydrofolate:NADP+ oxidoreductase	nadp[c] + dhf[c] <=> h[c] + nadph[c] + C00504[c]				One carbon pool by folate	1	-1000	1000	0
R02282	N2-Acetyl-L-ornithine:L-glutamate N-acetyltransferase	glu-L[c] + acorn[c] <=> acglu[c] + C00077[c]				Arginine biosynthesis	1	-1000	1000	0
R02301	5-Formyltetrahydrofolate cyclo-ligase (ADP-forming)	h[c] + atp[c] + 5fthf[c] -> adp[c] + pi[c] + methf[c]				One carbon pool by folate	0	0	1000	0
R02484	deoxyuridine:orthophosphate 2-deoxy-D-ribosyltransferase;	pi[c] + C00526[c] <=> ura[c] + C00672[c]				Pyrimidine metabolism	1	-1000	1000	0
R02485	deoxycytidine aminohydrolase	h2o[c] + C00881[c] -> nh4[c] + C00526[c]				Pyrimidine metabolism	0	0	1000	0
R02519	Homogentisate:oxygen 1,2-oxidoreductase (decyclizing)	o2[c] + hgentis[c] -> C01036[c]				Tyrosine metabolism	0	0	1000	0
R02530	(R)-S-Lactoylglutathione methylglyoxal-lyase (isomerizing)	lgt-S[c] -> gthrd[c] + mthgxl[c]				Pyruvate metabolism	0	0	1000	0
R02599	CTP:N-acylneuraminate cytidylyltransferase	ctp[c] + C00591[c] <=> ppi[c] + C01064[c]				R02599	1	-1000	1000	0
R02656	Gentisate:oxygen 1,2-oxidoreductase (decyclizing)	o2[c] + C00628[c] -> C02167[c]				Tyrosine metabolism	0	0	1000	0
R02720	XTP pyrophosphohydrolase;	h2o[c] + C00700[c] -> ppi[c] + xmp[c]				Purine metabolism	0	0	1000	0
R02878	1-Octanol:NAD+ oxidoreductase	nad[c] + C00756[c] <=> h[c] + nadh[c] + C01545[c]				Fatty Acid Metabolism	1	-1000	1000	0
R02984	dTDPglucose 4-epimerase	dtdpglu[c] <=> C02097[c]				Others	1	-1000	1000	0
R03168	Acetyl-CoA:N6-hydroxy-L-lysine 6-acetyltransferase	accoa[c] + C01028[c] -> coa[c] + C03955[c]				Lysine degradation	0	0	1000	0
R03223	2-methyl-4-amino-5-hydroxymethylpyrimidine-diphosphate:4-methyl-5-(2-phosphoethyl)-thiazole 2-methyl-4-aminopyridine-5-methenyltransferase	4mpetz[c] + 2mahmp[c] -> ppi[c] + thmmp[c]				Thiamine metabolism	0	0	1000	0
R03409	guanosine 3'-diphosphate 5'-triphosphate 5'-phosphohydrolase	h2o[c] + C04494[c] <=> pi[c] + C01228[c]				Purine metabolism	1	-1000	1000	0
R03458	5-amino-6-(5-phosphoribitylamino)uracil:NADP+ 1'-oxidoreductase	nadp[c] + 5aprbu[c] <=> h[c] + nadph[c] + 5apru[c]				Riboflavin metabolism	1	-1000	1000	0
R03459	2,5-Diamino-6-hydroxy-4-(5-phosphoribosylamino)-pyrimidine 2-aminohydrolase	h2o[c] + 25dhpp[c] -> nh4[c] + 5apru[c]				Riboflavin metabolism	0	0	1000	0
R03472	5-amino-1-(5-phospho-D-ribosyl)imidazole formate-lyase (decarboxylating, 4-amino-2-methyl-5-phosphomethylpyrimidine-forming)	amet[c] + air[c] -> dad-5[c] + met-L[c] + for[c] + co[c] + C04556[c]				Thiamine metabolism	0	0	1000	0
R03531	2'-Deoxyinosine-5'-triphosphate pyrophosphohydrolase;	h2o[c] + ditp[c] -> ppi[c] + C06196[c]				Purine metabolism	0	0	1000	0
R03546	carbamate hydro-lyase;	h[c] + hco3[c] + cynt[c] -> co2[c] + C01563[c]				Nitrogen metabolism	0	0	1000	0
R03595	ATP:selenide, water phosphotransferase	h2o[c] + atp[c] + C01528[c] -> pi[c] + amp[c] + C05172[c]				Selenocompound metabolism	0	0	1000	0
R03596	Hydrogen selenide:NADP+ oxidoreductase	3 h2o[c] + 3 nadp[c] + C01528[c] <=> 5 h[c] + 3 nadph[c] + C05684[c]				Selenocompound metabolism	1	-1000	1000	0
R03633	S-Adenosyl-L-methionine:O-demethylpuromycin O-methyltransferase	amet[c] + C02864[c] <=> ahcys[c] + C01610[c]				Others	1	-1000	1000	0
R03816	NADH:phylloquinone oxidoreductase	h[c] + nadh[c] + phllqne[c] -> nad[c] + phllqnol[c]				Ubiquinone and other terpenoid-quinone biosynthesis	0	0	1000	0
R03845	Chlorophyllide-a:NADP+ 7,8-oxidoreductase	nadp[c] + chlld[c] <=> h[c] + nadph[c] + pchlld[c]				Porphyrin and chlorophyll metabolism	1	-1000	1000	0
R03920	ATP:D-fructose 6-phosphotransferase	atp[c] + C02336[c] -> adp[c] + C05345[c]				Amino sugar and nucleotide sugar metabolism	0	0	1000	0
R03950	S-Adenosyl-L-methionine:uroporphyrin-III C-methyltransferase	2 amet[c] + C02469[c] <=> 2 ahcys[c] + C05778[c]				Others	1	-1000	1000	0
R04112	N-Acetylmuramoyl-Ala amidohydrolase	h2o[c] + C02999[c] <=> ala-L[c] + C02713[c]				peptidoglycan	1	-1000	1000	0
R04148	Nicotinate-nucleotide:dimethylbenzimidazole phospho-D-ribosyltransferase	nicrnt[c] + C03114[c] -> h[c] + C00253[c] + C04778[c]				Porphyrin and chlorophyll metabolism	0	0	1000	0
R04198	2,3,4,5-tetrahydrodipicolinate:NAD+ 4-oxidoreductase	h2o[c] + nad[c] + thdp[c] -> h[c] + nadh[c] + C20258[c]				Monobactam biosynthesis	0	0	1000	0
R04199	2,3,4,5-tetrahydrodipicolinate:NADP+ 4-oxidoreductase	h2o[c] + nadp[c] + thdp[c] -> h[c] + nadph[c] + C20258[c]				Monobactam biosynthesis	0	0	1000	0
R04215	CTP:N-glycoloylneuraminate cytidylyltransferase	ctp[c] + C03410[c] <=> ppi[c] + C03691[c]				Amino sugar and nucleotide sugar metabolism	1	-1000	1000	0
R04230	(R)-4'-Phosphopantothenate:L-cysteine ligase	atp[c] + cys-L[c] + 4ppan[c] -> ppi[c] + amp[c] + 4ppcys[c]				Pantothenate and CoA biosynthesis	0	0	1000	0
R04231	(R)-4'-Phosphopantothenate:L-cysteine ligase	ctp[c] + cys-L[c] + 4ppan[c] -> ppi[c] + cmp[c] + 4ppcys[c]				Pantothenate and CoA biosynthesis	0	0	1000	0
R04292	glycerone phosphate:iminosuccinate alkyltransferase (cyclizing)	2 h2o[c] + pi[c] + quln[c] <=> iasp[c] + dhap[c]				Nicotinate and nicotinamide metabolism	1	-1000	1000	0
R04405	5-Methyltetrahydropteroyltri-L-glutamate:L-homocysteine S-methyltransferase	hcys-L[c] + C04489[c] -> met-L[c] + C04144[c]				Cysteine and methionine metabolism	0	0	1000	0
R04444	L-1-pyrroline-3-hydroxy-5-carboxylate:NAD+ oxidoreductase	2 h2o[c] + nad[c] + 1p3h5c[c] -> h[c] + nadh[c] + e4hglu[c]				Arginine and proline metabolism	0	0	1000	0
R04445	L-1-pyrroline-3-hydroxy-5-carboxylate:NADP+ oxidoreductase	2 h2o[c] + nadp[c] + 1p3h5c[c] -> h[c] + nadph[c] + e4hglu[c]				Arginine and proline metabolism	0	0	1000	0
R04509	ATP:4-amino-2-methyl-5-phosphomethylpyrimidine phosphotransferase	atp[c] + C04556[c] -> adp[c] + 2mahmp[c]				Thiamine metabolism	0	0	1000	0
R04734	4a-hydroxytetrahydrobiopterin hydro-lyase	C15522[c] <=> h2o[c] + C00268[c]				Folate biosynthesis	1	-1000	1000	0
R04780	beta-D-Fructose 1,6-bisphosphate 1-phosphohydrolase	h2o[c] + C05378[c] -> pi[c] + C05345[c]				Glycolysis / Gluconeogenesis	0	0	1000	0
R04880	3,4-dihydroxyphenylethyleneglycol:NAD+ oxidoreductase	nad[c] + 34dhoxpeg[c] <=> h[c] + nadh[c] + 34dhmald[c]				Tyrosine metabolism	1	-1000	1000	0
R05000	polyisopentenylpyrolinate:4-hydroxybenzoate nonaprenyltransferase	C05847[c] + C00156[c] -> ppi[c] + C05848[c]				Ubiquinone and other terpenoid-quinone biosynthesis	0	0	1000	0
R05051	L-erythro-4-Hydroxyglutamate:NAD+ oxidoreductase	h[c] + nadh[c] + e4hglu[c] <=> h2o[c] + nad[c] + C05938[c]				Arginine and proline metabolism	1	-1000	1000	0
R05168	N-acetyl-D-galactosamine 6-phosphate amidohydrolase	h2o[c] + C06376[c] -> ac[c] + C06377[c]				Galactose metabolism	0	0	1000	0
R05185	reduced ferredoxin:dinitrogen oxidoreductase (ATP-hydrolysing)	16 h2o[c] + 8 h[c] + 16 atp[c] + 8 fdxr-2_2[c] + C00697[c] -> 16 adp[c] + 16 pi[c] + 2 nh4[c] + 8 fdxo-2_2[c] + h2[c]				Nitrogen metabolism	0	0	1000	0
R05186	reduced flavodoxin:dinitrogen oxidoreductase (ATP-hydrolysing)	16 h2o[c] + 16 atp[c] + C00697[c] + 4 C02745[c] -> 16 adp[c] + 16 pi[c] + 2 nh4[c] + h2[c] + 4 C02869[c]				Nitrogen metabolism	0	0	1000	0
R05221		atp[c] + adocbi[c] -> adocbip[c] + adp[c]				Porphyrin and chlorophyll metabolism	0	0	1000	0
R05332	Acetyl-CoA:D-glucosamine-1-phosphate N-acetyltransferase	accoa[c] + gam1p[c] -> coa[c] + C04501[c]				Amino sugar and nucleotide sugar metabolism	0	0	1000	0
R05358	Acrylonitrile aminohydrolase	2 h2o[c] + C01998[c] -> nh4[c] + C00511[c]				Styrene degradation	0	0	1000	0
R05496	reduced ferredoxin:acetylene oxidoreductase (ATP-hydrolysing)	h2o[c] + 2 h[c] + atp[c] + fdxr-2_2[c] + C01548[c] -> adp[c] + pi[c] + fdxo-2_2[c] + C06547[c]				Chloroalkane and chloroalkene degradation	0	0	1000	0
R05566	UDP-N-acetyl-D-mannosamine:N-acetyl-beta-D-glucosaminyldiphosphoundecaprenol beta-1,4-N-acetylmannosaminyltransferase	C01289[c] + C01170[c] <=> udp[c] + C04881[c]				R05566	1	-1000	1000	0
R05605	2-dehydro-3-deoxy-6-phospho-D-gluconate D-glyceraldehyde-3-phosphate-lyase (pyruvate-forming)	C04442[c] <=> pyr[c] + C00118[c]				Pentose phosphate pathway	1	-1000	1000	0
R05614		amet[c] + C05815[c] -> ahcys[c] + q8[c]				Ubiquinone and other terpenoid-quinone biosynthesis	0	0	1000	0
R05615	all-trans-octaprenyl-diphosphate:4-hydroxybenzoate 3-octaprenyltransferase	C00156[c] + C04146[c] -> ppi[c] + 3ophb[c]				Ubiquinone and other terpenoid-quinone biosynthesis	0	0	1000	0
R05616	all-trans-hexaprenyl diphosphate:4-hydroxybenzoate hexaprenyltransferase	C00156[c] + C01230[c] -> ppi[c] + C13425[c]				Ubiquinone and other terpenoid-quinone biosynthesis	0	0	1000	0
R05676		amet[c] + C07031[c] -> ahcys[c] + C07032[c]				Puromycin biosynthesis	0	0	1000	0
R05707	reduced-riboflavin:NADP+ oxidoreductase	nadp[c] + C01007[c] <=> h[c] + nadph[c] + ribflv[c]				Riboflavin metabolism	1	-1000	1000	0
R05789	(R)-2-phospho-3-sulfolactate phosphohydrolase	h2o[c] + C11536[c] -> pi[c] + C11537[c]				Methane metabolism	0	0	1000	0
R05790	alpha-D-mannosyl-3-phosphoglycerate phosphohydrolase	h2o[c] + C11516[c] -> pi[c] + C11544[c]				Fructose and mannose metabolism	0	0	1000	0
R05791	2-O-(alpha-D-glucopyranosyl)-sn-glycerol-3-phosphate phosphohydrolase	h2o[c] + glcglycp[c] <=> pi[c] + glcglyc[c]				Others	1	-1000	1000	0
R05807	sirohydrochlorin cobalt-lyase	cobalt2[c] + C05778[c] -> 2 h[c] + C11538[c]				Porphyrin and chlorophyll metabolism	0	0	1000	0
R05838	pyridoxine 5'-phosphate synthase	dxyl5p[c] + C11638[c] -> 2 h2o[c] + pi[c] + pdx5p[c]				Vitamin B6 metabolism	0	0	1000	0
R05861	D-alanine:oxygen oxidoreductase (deaminating)	o2[c] + h2o[c] + ala-D[c] <=> pyr[c] + nh4[c] + h2o2[c]				Pyruvate Metabolism	1	-1000	1000	0
R05862	sarcosine:oxygen oxidoreductase (deaminating)	o2[c] + h2o[c] + C00213[c] <=> h2o2[c] + glx[c] + C00218[c]				Others	1	-1000	1000	0
R05863	N-ethylglycine:oxygen oxidoreductase (deaminating)	o2[c] + h2o[c] + C11735[c] <=> h2o2[c] + glx[c] + C00797[c]				Others	1	-1000	1000	0
R06558		gtp[c] + adocbi[c] -> adocbip[c] + gdp[c]				Porphyrin and chlorophyll metabolism	0	0	1000	0
R06578	S-adenosyl-L-methionine:caffeoyl-CoA 3-O-methyltransferase	amet[c] + C12203[c] -> ahcys[c] + C00411[c]				Phenylpropanoid biosynthesis	0	0	1000	0
R06620	D-glucose:ubiquinone oxidoreductase	q8[c] + glc-D[c] -> q8h2[c] + C00198[c]				Pentose phosphate pathway	0	0	1000	0
R06977	L-2,4-diaminobutyrate:2-oxoglutarate 4-aminotransferase	glu-L[c] + aspsa[c] -> akg[c] + C03283[c]				Glycine, serine and threonine metabolism	0	0	1000	0
R06982	S-(hydroxymethyl)glutathione formaldehyde-lyase (glutathione-forming);	gthrd[c] + C00067[c] <=> C14180[c]				Methane metabolism	1	-1000	1000	0
R06983	S-(hydroxymethyl)glutathione dehydrogenase	nad[c] + C14180[c] -> h[c] + nadh[c] + C01031[c]				Methane metabolism	0	0	1000	0
R07093	chloroacetyl-chloride:glutathione S-chloroacetyltransferase	gthrd[c] + C14859[c] -> C14864[c] + C01327[c]				Metabolism of xenobiotics by cytochrome P450	0	0	1000	0
R07094	2-(S-glutathionyl)acetyl-chloride:glutathione 2-(S-glutathionyl)acetyltransferase	gthrd[c] + C14865[c] -> C01327[c] + C14863[c]				Metabolism of xenobiotics by cytochrome P450	0	0	1000	0
R07140	S-(hydroxymethyl)glutathione:NADP+ oxidoreductase	nadp[c] + C14180[c] -> h[c] + nadph[c] + C01031[c]				Methane metabolism	0	0	1000	0
R07235	S-adenosyl-L-methionine:2-nonaprenyl-3-methyl-5-hydroxy-6-methoxy-1,4-benzoquinone 3-O-methyltransferase	amet[c] + C03226[c] -> ahcys[c] + C01967[c]				Ubiquinone and other terpenoid-quinone biosynthesis	0	0	1000	0
R07237	S-adenosyl-L-methionine:uroporphyrinogen-III C-methyltransferase	amet[c] + uppg3[c] <=> ahcys[c] + C15527[c]				Porphyrin and chlorophyll metabolism	1	-1000	1000	0
R07238	S-adenosyl-L-methionine:precorrin-1 C-methyltransferase	amet[c] + C15527[c] <=> ahcys[c] + dscl[c]				Porphyrin and chlorophyll metabolism	1	-1000	1000	0
R07262	1,4-dihydroxy-2-naphthoyl-CoA hydrolase	h2o[c] + C15547[c] -> coa[c] + dhna[c]				Ubiquinone and other terpenoid-quinone biosynthesis	0	0	1000	0
R07267	(E)-octaprenyl-diphosphate:isopentenyl-diphosphate octaprenyltranstransferase	ipdp[c] + C04146[c] <=> ppi[c] + C04145[c]				Others	1	-1000	1000	0
R07273	solanesyl-diphosphate:4-hydroxybenzoate nonaprenyltransferase	C00156[c] + C04145[c] -> ppi[c] + C03885[c]				Ubiquinone and other terpenoid-quinone biosynthesis	0	0	1000	0
R07316		C01563[c] -> co2[c] + nh4[c]				Nitrogen metabolism	0	0	1000	0
R07359	NADPH:quinone oxidoreductase	h[c] + nadph[c] + q8[c] -> nadp[c] + q8h2[c]				Cofactor	0	0	1000	0
R07364	1,2-dihydroxy-5-(methylthio)pent-1-en-3-one:oxygen oxidoreductase (formate-forming)	o2[c] + C15606[c] -> for[c] + C01180[c]				Cysteine and methionine metabolism	0	0	1000	0
R07392	S-methyl-5-thio-D-ribulose-1-phosphate hydro-lyase	5mdru1p[c] -> h2o[c] + C15650[c]				Cysteine and methionine metabolism	0	0	1000	0
R07393	2,3-diketo-5-methylthiopentyl-1-phosphate keto---enol-isomerase	C15650[c] -> C15651[c]				Cysteine and methionine metabolism	0	0	1000	0
R07394	2-hydroxy-5-(methylthio)-3-oxopent-1-enyl phosphate phosphohydrolase	h2o[c] + C15651[c] -> pi[c] + C15606[c]				Cysteine and methionine metabolism	0	0	1000	0
R07395	5-(methylthio)-2,3-dioxopentyl-phosphate phosphohydrolase (isomerizing)	h2o[c] + C15650[c] <=> pi[c] + C15606[c]				Cysteine and methionine metabolism	1	-1000	1000	0
R07399		h2o[c] + accoa[c] + pyr[c] -> coa[c] + C02612[c]				Valine, leucine and isoleucine biosynthesis	0	0	1000	0
R07463	glycine:oxygen oxidoreductase	o2[c] + gly[c] -> h2o2[c] + C15809[c]				Thiamine metabolism	0	0	1000	0
R07605	7-aminomethyl-7-carbaguanine:NADP+ oxidoreductase	2 nadp[c] + C16675[c] <=> 2 h[c] + 2 nadph[c] + C15996[c]				Folate biosynthesis	1	-1000	1000	0
R07613	LL-2,6-diaminoheptanedioate:2-oxoglutarate aminotransferase	akg[c] + 26dap-LL[c] <=> h2o[c] + glu-L[c] + thdp[c]				Lysine biosynthesis	1	-1000	1000	0
R07650	L-2,4-diaminobutanoate carboxy-lyase	C03283[c] -> co2[c] + C00986[c]				Glycine, serine and threonine metabolism	0	0	1000	0
R08221	5'-deoxy-5-fluorocytidine aminohydrolase	h2o[c] + C16635[c] -> nh4[c] + C12739[c]				Drug metabolism - other enzymes	0	0	1000	0
R08231	5-fluorouridine monophosphate:diphosphate phospho-alpha-D-ribosyl-transferase	prpp[c] + C07649[c] -> ppi[c] + C16634[c]				Drug metabolism - other enzymes	0	0	1000	0
R08240	6-thioinosine 5'-monophosphate:NAD+ oxidoreductase	h2o[c] + nad[c] + C04646[c] -> h[c] + nadh[c] + C16618[c]				Drug metabolism - other enzymes	0	0	1000	0
R08379	retinol: NADP+ oxidoreductase	nadp[c] + C00473[c] <=> h[c] + nadph[c] + C00376[c]				R08379	1	-1000	1000	0
R08409	Plastoquinol:oxidized-plastocyanin oxidoreductase	C16695[c] + 2 pcox[c] <=> C10385[c] + 2 pcrd[c]				cytochrome b6-f complex	1	-1000	1000	0
R08657	sn-glycerol 3-phosphate:ubiquinone oxidoreductase	glyc3p[c] + q8[c] <=> dhap[c] + q8h2[c]				Cofactor	1	-1000	1000	0
R08718		h2o[c] + G00595[c] <=> C00159[c] + G00971[c]				Carbohydrate	1	-1000	1000	0
R09248	(2E,6E)-farnesyl-diphosphate:isopentenyl-diphosphate farnesyltranstransferase (adding 5 isopentenyl units)	5 ipdp[c] + frdp[c] -> 5 ppi[c] + C04146[c]				Terpenoid backbone biosynthesis	0	0	1000	0
R09250	geranyl-diphosphate:isopentenyl-diphosphate transtransferase (adding 7 isopentenyl units)	7 ipdp[c] + grdp[c] -> 7 ppi[c] + C04145[c]				Terpenoid backbone biosynthesis	0	0	1000	0
R09365	5-methyltetrahydropteroyltri-L-glutamate:L-selenohomocysteine Se-methyltransferase	C04489[c] + C05698[c] -> C04144[c] + C05335[c]				Selenocompound metabolism	0	0	1000	0
R09372	methaneselenol:NADP+ oxidoreductase	2 h[c] + 2 nadph[c] + C18902[c] -> 2 h2o[c] + 2 nadp[c] + C05703[c]				Selenocompound metabolism	0	0	1000	0
R09394	GTP 3',8-cyclase [(8S)-3',8-cyclo-7,8-dihydroguanosine 5'-triphosphate-forming]	gtp[c] + amet[c] + nadh[c] -> nad[c] + dad-5[c] + met-L[c] + C21310[c]				Folate biosynthesis	0	0	1000	0
R09520	FADH2:NADP+ oxidoreductase	h[c] + nadph[c] + fad[c] -> nadp[c] + fadh2[c]				Cofactor	0	0	1000	0
R09748	FADH2:NAD+ oxidoreductase	nad[c] + fadh2[c] -> h[c] + nadh[c] + fad[c]				Riboflavin metabolism	0	0	1000	0
R09959	7,8-dihydroneopterin 3'-triphosphate acetaldehyde-lyase (6-carboxy-5,6,7,8-tetrahydropterin and triphosphate-forming)	h2o[c] + ahdt[c] -> pppi[c] + acald[c] + C20239[c]				Folate biosynthesis	0	0	1000	0
R10079	carbamate hydro-lyase;	h[c] + hco3[c] + cynt[c] -> 2 co2[c] + nh4[c]				Others	0	0	1000	0
R10147	L-aspartate-4-semialdehyde hydro-lyase [adding pyruvate and cyclizing; (2S,4S)-4-hydroxy-2,3,4,5-tetrahydrodipicolinate-forming]	pyr[c] + aspsa[c] -> h2o[c] + C20258[c]				Monobactam biosynthesis	0	0	1000	0
R10159	adrenodoxin:NADP+ oxidoreductase	h[c] + nadp[c] + 2 C00662[c] <=> nadph[c] + 2 C00667[c]				Others	1	-1000	1000	0
R10245		h2o[c] + C15809[c] <=> nh4[c] + glx[c]				Others	1	-1000	1000	0
R10283	(4S)-4-hydroxy-2-oxoglutarate glyoxylate-lyase (pyruvate-forming)	C20485[c] <=> pyr[c] + glx[c]				R10283	1	-1000	1000	0
R10619	D-galactose 1-epimerase;	gal[c] -> C00984[c]				Galactose metabolism	0	0	1000	0
R10709	S-adenosyl-L-methionine:2-methyl-6-solanyl-1,4-benzoquinol C3-methyltransferase	amet[c] + C17570[c] -> ahcys[c] + C16695[c]				Ubiquinone and other terpenoid-quinone biosynthesis	0	0	1000	0
R10710	S-adenosyl-L-methionine:6-geranylgeranyl-2-methylbenzene-1,4-diol C3-methyltransferase	amet[c] + C20737[c] -> ahcys[c] + C20738[c]				Ubiquinone and other terpenoid-quinone biosynthesis	0	0	1000	0
R10712	2-methyl-4-amino-5-hydroxymethylpyrimidine-diphosphate:2-(2-carboxy-4-methylthiazol-5-yl)ethyl phosphate 2-methyl-4-aminopyrimidine-5-methenyltransferase	2mahmp[c] + C20247[c] -> co2[c] + ppi[c] + thmmp[c]				Thiamine metabolism	0	0	1000	0
R10715		nad[c] + lald-L[c] <=> h[c] + nadh[c] + mthgxl[c]				Propanoate metabolism	1	-1000	1000	0
R10717	propane-1,2-diol:NAD+ 2-oxidoreductase	nad[c] + C00583[c] <=> h[c] + nadh[c] + C05235[c]				Propanoate metabolism	1	-1000	1000	0
R10992	L-alanine:2-oxobutanoate aminotransferase	2obut[c] + ala-L[c] <=> pyr[c] + C02356[c]				Cysteine and methionine metabolism	1	-1000	1000	0
R10993	L-glutamate:2-aminobutanoate gamma-ligase (ADP-forming)	glu-L[c] + atp[c] + C02356[c] -> adp[c] + pi[c] + C21015[c]				Cysteine and methionine metabolism	0	0	1000	0
R11310	beta-D-glucose 1,6-phosphomutase	C00663[c] -> g6p[c]				Starch and sucrose metabolism	0	0	1000	0
R11312		2mahmp[c] + C20246[c] <=> co2[c] + ppi[c] + thmmp[c]				Others	1	-1000	1000	0
ATPM	ATP Maintenance	h2o[c] + atp[c] -> adp[c] + pi[c]				ATP Maintenance	0	2.7	2.7	0
OXGDC2_2		akg[c] -> co2[c] + sucsal[c]				Ubiquinone and other pterpenoids biosynthesis	0	0	1000	0
EX_h2(e)	H2 exchange	h2[e] <=>				Exchange reactions	1	0	1000	0
EX_cynt(e)	Cyanate exchange	cynt[e] <=>				Exchange reactions	1	0	1000	0
H2tpp	hydrogen transport	h2[p] <=> h2[c]				Transport	1	-1000	1000	0
H2tex	hydrogen transport	h2[e] <=> h2[p]				Transport	1	-1000	1000	0
ME1	malic enzyme (NAD)	nadp[c] + mal-L[c] -> co2[c] + nadph[c] + pyr[c]				Pyruvate metabolism	0	0	1000	0
NTPP4	Nucleoside triphosphate pyrophosphorylase (ctp)	h2o[c] + ctp[c] -> h[c] + ppi[c] + cmp[c]				Purine metabolism	0	0	1000	0
EX_glyc(e)	Glyrerol Exchange	glyc[e] <=>				Exchange reactions	1	0	1000	0
Glyctpp	Glyrerol transport	glyc[p] <=> glyc[c]				Transport	1	-1000	1000	0
Glyctex	Glyrerol transport	glyc[e] <=> glyc[p]				Transport	1	-1000	1000	0
R00803	sucrose:phosphate alpha-D-glucosyltransferase	pi[c] + sucrs[c] -> g1p[c] + fru[c]				Starch and sucrose metabolism	0	0	1000	0
R04993	R04993	amet[c] + C05818[c] -> ahcys[c] + C00828[c]				R04993	0	0	1000	0
R09736	R09736	amet[c] + C19847[c] <=> ahcys[c] + C05819[c]				Ubiquinone and other terpenoid-quinone biosynthesis	1	-1000	1000	0
BiomassReaction	BiomassReaction	40.7499 h2o[c] + 0.000335 nadph[c] + 0.00011167 nadp[c] + 0.26878 glu-L[c] + 0.021192 gtp[c] + 45.0218 atp[c] + 0.00027917 accoa[c] + 3.1267e-05 malcoa[c] + 0.0001675 coa[c] + 0.16427 gln-L[c] + 0.00022333 chor[c] + 0.00022333 amet[c] + 0.00022333 adocbl[c] + 0.29366 asp-L[c] + 0.03327 ptrc[c] + 0.00022333 10fthf[c] + 0.00022333 thf[c] + 4.4667e-05 nadh[c] + 0.0001136 nh4[c] + 0.0017867 nad[c] + …				Exchange	0	0	1000	1

## Sheet: metabolites
Metabolite name	Metabolite description	Metabolite neutral formula	Metabolite charged formula	Metabolite charge	Metabolite Compartment	Metabolite KEGGID	Metabolite PubChemID	Metabolite CheBI ID	Metabolite Inchi String	Metabolite Smile
34hpp[c]	3-(4-Hydroxyphenyl)pyruvate		C9H7O4	0
o2[c]	O2		O2	0
co2[c]	CO2		CO2	0
hgentis[c]	Homogentisate		C8H7O4	0
3hdecACP[c]	(R)-3-Hydroxydecanoyl-[acyl-carrier protein]		C21H39N2O9PRS	0
h2o[c]	H2O		H2O	0
tdec2eACP[c]	trans-Dec-2-enoyl-[acyl-carrier protein]		C21H37N2O8PRS	0
3hddecACP[c]	(R)-3-Hydroxydodecanoyl-[acyl-carrier protein]		C23H43N2O9PRS	0
tddec2eACP[c]	trans-Dodec-2-enoyl-[acyl-carrier protein]		C23H41N2O8PRS	0
3hcddec5eACP[c]	(R)-3-hydroxy-cis-dodec-5-enoyl-[acyl-carrier protein]		C23H41N2O9PRS	0
t3c5ddeceACP[c]	trans-3-cis-5-dodecenoyl-[acyl-carrier protein]		C23H39N2O8PRS	0
3hmrsACP[c]	(R)-3-Hydroxytetradecanoyl-[acyl-carrier protein]		C25H47N2O9PRS	0
tmrs2eACP[c]	trans-Tetradec-2-enoyl-[acyl-carrier protein]		C25H45N2O8PRS	0
3hcmrs7eACP[c]	(R)-3-hydroxy-cis-myristol-7-eoyl-[acyl-carrier protein]		C25H45N2O9PRS	0
t3c7mrseACP[c]	trans-3-cis-7-myristoleoyl-[acyl-carrier protein]		C25H43N2O8PRS	0
3hpalmACP[c]	R-3-hydroxypalmitoyl-[acyl-carrier protein]		C27H51N2O9PRS	0
tpalm2eACP[c]	trans-Hexadec-2-enoyl-[acyl-carrier protein]		C27H49N2O8PRS	0
3hcpalm9eACP[c]	(R)-3-hydroxy-cis-palm-9-eoyl-[acyl-carrier protein]		C27H49N2O9PRS	0
t3c9palmeACP[c]	trans-3-cis-9-palmitoleoyl-[acyl-carrier protein]		C27H47N2O8PRS	0
3hoctaACP[c]	(R)-3-Hydroxyoctadecanoyl-[acyl-carrier protein]		C29H55N2O9PRS	0
toctd2eACP[c]	trans-octadec-2-enoyl-[acyl-carrier protein]		C29H53N2O8PRS	0
3hcvac11eACP[c]	(R)-3-hydroxy-cis-vacc-11-enoyl-[acyl-carrier protein]		C29H53N2O9PRS	0
t3c11vaceACP[c]	trans-3-cis-11-vacceoyl-[acyl-carrier protein]		C29H51N2O8PRS	0
3haACP[c]	(3R)-3-Hydroxyacyl-[acyl-carrier protein]		C15H27N2O9PRS	0
but2eACP[c]	But-2-enoyl-[acyl-carrier protein]		C15H25N2O8PRS	0
3hhexACP[c]	(R)-3-Hydroxyhexanoyl-[acyl-carrier protein]		C17H31N2O9PRS	0
thex2eACP[c]	trans-Hex-2-enoyl-[acyl-carrier protein]		C17H29N2O8PRS	0
3hoctACP[c]	(R)-3-Hydroxyoctanoyl-[acyl-carrier protein]		C19H35N2O9PRS	0
toct2eACP[c]	trans-Oct-2-enoyl-[acyl-carrier protein]		C19H33N2O8PRS	0
h[c]	H+		H	0
3odecACP[c]	3-Oxodecanoyl-[acyl-carrier protein]		C21H37N2O9PRS	0
nadph[c]	Nicotinamide adenine dinucleotide phosphate - reduced		C21H26N7O17P3	0
nadp[c]	Nicotinamide adenine dinucleotide phosphate		C21H25N7O17P3	0
3oddecACP[c]	3-Oxododecanoyl-[acyl-carrier protein]		C23H41N2O9PRS	0
3ocddec5eACP[c]	3-oxo-cis-dodec-5-enoyl-[acyl-carrier protein]		C23H39N2O9PRS	0
3omrsACP[c]	3-Oxotetradecanoyl-[acyl-carrier protein]		C25H45N2O9PRS	0
3ocmrs7eACP[c]	3-oxo-cis-myristol-7-eoyl-[acyl-carrier protein]		C25H43N2O9PRS	0
3opalmACP[c]	3-Oxohexadecanoyl-[acyl-carrier protein]		C27H49N2O9PRS	0
3ocpalm9eACP[c]	3-oxo-cis-palm-9-eoyl-[acyl-carrier protein]		C27H47N2O9PRS	0
3ooctdACP[c]	3-Oxooctadecanoyl-[acyl-carrier protein]		C29H53N2O9PRS	0
3ocvac11eACP[c]	3-oxo-cis-vacc-11-enoyl-[acyl-carrier protein]		C29H51N2O9PRS	0
actACP[c]	Acetoacetyl-ACP		C15H25N2O9PRS	0
3ohexACP[c]	3-Oxohexanoyl-[acyl-carrier protein]		C17H29N2O9PRS	0
3ooctACP[c]	3-Oxooctanoyl-[acyl-carrier protein]		C19H33N2O9PRS	0
malACP[c]	Malonyl-[acyl-carrier protein]		C14H22N2O10PRS	0
ocACP[c]	Octanoyl-ACP (n-C8:0ACP)		C19H35N2O8PRS	0
ACP[c]	acyl carrier protein		C11H21N2O7PRS	0
dcaACP[c]	Decanoyl-ACP (n-C10:0ACP)		C21H39N2O8PRS	0
cdec3eACP[c]	cis-dec-3-enoyl-[acyl-carrier protein] (n-C10:1)		C21H37N2O8PRS	0
ddcaACP[c]	Dodecanoyl-ACP (n-C12:0ACP)		C23H43N2O8PRS	0
cddec5eACP[c]	cis-dodec-5-enoyl-[acyl-carrier protein] (n-C12:1)		C23H41N2O8PRS	0
myrsACP[c]	Myristoyl-ACP (n-C14:0ACP)		C25H47N2O8PRS	0
tdeACP[c]	cis-tetradec-7-enoyl-[acyl-carrier protein] (n-C14:1)		C25H45N2O8PRS	0
palmACP[c]	Palmitoyl-ACP (n-C16:0ACP)		C27H51N2O8PRS	0
hdeACP[c]	cis-hexadec-9-enoyl-[acyl-carrier protein] (n-C16:1)		C27H49N2O8PRS	0
butACP[c]	Butyryl-ACP (n-C4:0ACP)		C15H27N2O8PRS	0
hexACP[c]	Hexanoyl-ACP (n-C6:0ACP)		C17H31N2O8PRS	0
akg[c]	2-Oxoglutarate		C5H4O5	0
glu-L[c]	L-Glutamate		C5H8NO4	0
sucsal[c]	Succinic semialdehyde		C4H5O3	0
adocbip[c]	Adenosyl cobinamide phosphate		C58H83CoN16O14P	0
gtp[c]	GTP		C10H12N5O14P3	0
agdpcbi[c]	Adenosine-GDP-cobinamide		C68H95CoN21O21P2	0
ppi[c]	Diphosphate		HO7P2	0
atp[c]	ATP		C10H12N5O13P3	0
accoa[c]	Acetyl-CoA		C23H34N7O17P3S	0
hco3[c]	Bicarbonate		CHO3	0
adp[c]	ADP		C10H12N5O10P2	0
malcoa[c]	Malonyl-CoA		C24H33N7O19P3S	0
pi[c]	Phosphate		HO4P	0
acglu[c]	N-Acetyl-L-glutamate		C7H9NO5	0
acg5p[c]	N-Acetyl-L-glutamyl 5-phosphate		C7H9NO8P	0
coa[c]	Coenzyme A		C21H32N7O16P3S	0
pyr[c]	Pyruvate		C3H3O3	0
2obut[c]	2-Oxobutanoate		C4H5O3	0
2ahbut[c]	(S)-2-Aceto-2-hydroxybutanoate		C6H9O4	0
ac[c]	Acetate		C2H3O2	0
actp[c]	Acetyl phosphate		C2H3O5P	0
alac-S[c]	(S)-2-Acetolactate		C5H7O4	0
cit[c]	Citrate		C6H5O7	0
icit[c]	Isocitrate		C6H5O7	0
acorn[c]	N2-Acetyl-L-ornithine		C7H14N2O3	0
acg5sa[c]	N-Acetyl-L-glutamate 5-semialdehyde		C7H10NO4	0
amp[c]	AMP		C10H12N5O7P	0
4adcho[c]	4-amino-4-deoxychorismate		C10H10NO5	0
4abz[c]	4-Aminobenzoate		C7H6NO2	0
adcobhex[c]	Adenosyl cobyrinate hexaamide, Adenosylcobyric acid		C55H76CoN15O11	0
applp[c]	D-1-Aminopropan-2-ol O-phosphate		C3H9NO4P	0
gln-L[c]	L-Glutamine		C5H10N2O3	0
chor[c]	chorismate		C10H8O6	0
adcobdam[c]	Adenosyl cobyrinate diamide		C55H68CoN11O15	0
damp[c]	dAMP		C10H12N5O6P	0
dadp[c]	dADP		C10H12N5O9P2	0
amet[c]	S-Adenosyl-L-methionine		C15H23N6O5S	0
ametam[c]	S-Adenosylmethioninamine		C14H24N6O3S	0
camp[c]	3',5'-Cyclic AMP, Adenosine 3[-,5[-cyclic monophosphate, Cyclic adenylic acid		C10H11N5O6P	0
rdmbzi[c]	N1-(alpha-D-ribosyl)-5,6-dimethylbenzimidazole		C14H18N2O4	0
adocbl[c]	Adenosylcobalamin		C72H100CoN18O17P	0
gmp[c]	GMP		C10H12N5O8P	0
adprib[c]	ADPribose		C15H21N5O14P2	0
r5p[c]	alpha-D-Ribose 5-phosphate		C5H9O8P	0
ade[c]	Adenine		C5H5N5	0
prpp[c]	5-Phospho-alpha-D-ribose 1-diphosphate		C5H8O14P3	0
aicar[c]	5-Amino-1-(5-Phospho-D-ribosyl)imidazole-4-carboxamide		C9H13N4O8P	0
C04051[c]	5-Amino-4-imidazolecarboxyamide		C4H6N4O	0
aps[c]	Adenosine 5'-phosphosulfate		C10H12N5O10PS	0
paps[c]	3'-Phosphoadenylyl sulfate		C10H11N5O13P2S	0
dcamp[c]	N6-(1,2-Dicarboxyethyl)-AMP		C14H14N5O11P	0
fum[c]	Fumarate		C4H2O4	0
25aics[c]	(S)-2-[5-Amino-1-(5-phospho-D-ribosyl)imidazole-4-carboxamido]succinate		C13H15N4O12P	0
asp-L[c]	L-Aspartate		C4H6NO4	0
imp[c]	IMP		C10H11N4O8P	0
gdp[c]	GDP		C10H12N5O11P2	0
agm[c]	Agmatine		C5H16N4	0
ptrc[c]	Putrescine		C4H14N2	0
urea[c]	Urea		CH4N2O	0
1hdecg3p[c]	1-hexadecanoyl-sn-glycerol 3-phosphate		C19H37O7P1	0
pa160[c]	1,2-dihexadecanoyl-sn-glycerol 3-phosphate		C35H67O8P1	0
1hdec9eg3p[c]	1-hexadec-9-enoyl-sn-glycerol 3-phosphate		C19H35O7P1	0
pa161[c]	1,2-dihexadec-9-enoyl-sn-glycerol 3-phosphate		C35H63O8P1	0
1odecg3p[c]	1-octadecanoyl-sn-glycerol 3-phosphate		C21H41O7P1	0
ocdcaACP[c]	Octadecanoyl-ACP (n-C18:0ACP)		C29H55N2O8PRS	0
pa180[c]	1,2-dioctadecanoyl-sn-glycerol 3-phosphate		C39H75O8P1	0
1odec11eg3p[c]	1-octadec-11-enoyl-sn-glycerol 3-phosphate		C21H39O7P1	0
octeACP[c]	cis-octadec-11-enoyl-[acyl-carrier protein] (n-C18:1)		C29H53N2O8PRS	0
pa181[c]	1,2-dioctadec-11-enoyl-sn-glycerol 3-phosphate		C39H71O8P1	0
1odec9eg3p[c]	1-octadec-9-enoyl-sn-glycerol 3-phosphate		C21H39O7P1	0
octe(9)ACP[c]	cis-octadec-9-enoyl-[acyl-carrier protein] (n-C18:1)		C29H53N2O8PRS	0
pa181_9[c]	pa181_9[c]		C39H73O8P1	0
1odec912eg3p[c]	1-octadec-9-12-dienoyl-sn-glycerol 3-phosphate		C21H37O7P1	0
octe(9_12)ACP[c]	octe(9_12)ACP[c]		C29H52N2O8PRS	0
pa182_9_12[c]	pa182_9_12[c]		C39H69O8P1	0
1odec6912eg3p[c]	1-octadec-6-9-12trienoyl-sn-glycerol 3-phosphate		C21H35O7P1	0
octe(6_9_12)ACP[c]	octe(6_9_12)ACP[c]		C29H48N2O8PRS	0
pa183_6_9_12[c]	pa183_6_9_12[c]		C39H65O8P1	0
1odec91215eg3p[c]	1-octadec-9-12-15-trienoyl-sn-glycerol 3-phosphate		C21H35O7P1	0
pa183_9_12_15[c]	pa183_9_12_15[c]		C39H65O8P1	0
ahcys[c]	S-Adenosyl-L-homocysteine		C14H20N6O5S	0
adn[c]	Adenosine		C10H13N5O4	0
hcys-L[c]	L-Homocysteine		C4H9NO2S	0
10fthf[c]	10-Formyltetrahydrofolate		C20H21N7O7	0
fprica[c]	5-Formamido-1-(5-phospho-D-ribosyl)imidazole-4-carboxamide		C10H13N4O9P	0
thf[c]	5,6,7,8-Tetrahydrofolate		C19H21N7O6	0
air[c]	5-amino-1-(5-phospho-D-ribosyl)imidazole		C8H12N3O7P	0
5aizc[c]	5-amino-1-(5-phospho-D-ribosyl)imidazole-4-carboxylate		C9H11N3O9P	0
ala-D[c]	D-Alanine		C3H7NO2	0
alaala[c]	D-Alanyl-D-alanine		C6H12N2O3	0
nadh[c]	Nicotinamide adenine dinucleotide - reduced		C21H27N7O14P2	0
nh4[c]	Ammonium		H4N	0
nad[c]	Nicotinamide adenine dinucleotide		C21H26N7O14P2	0
ala-L[c]	L-Alanine		C3H7NO2	0
trnaala[c]	tRNA(Ala)		R	0
alatrna[c]	L-Alanyl-tRNA(Ala)		C3H6NOR	0
4gudbd[c]	4-Guanidinobutanamide		C5H13N4O	0
4gudbutn[c]	4-Guanidinobutanoate		C5H11N3O2	0
pad[c]	2-Phenylacetamide		C8H9NO	0
pac[c]	Phenylacetic acid		C8H7O2	0
iad[c]	Indole-3-acetamide		C10H10N2O	0
ind3ac[c]	Indole-3-acetate		C10H8NO2	0
anth[c]	Anthranilate		C7H6NO2	0
pran[c]	N-(5-Phospho-D-ribosyl)anthranilate		C12H13NO9P	0
pmcoa[c]	Pimeloyl-CoA		C28H41N7O19P3S	0
8aonn[c]	8-Amino-7-oxononanoate		C9H17NO3	0
5apru[c]	5-Amino-6-(5'-phosphoribosylamino)uracil		C9H13N4O9P	0
5aprbu[c]	5-Amino-6-(5'-phosphoribitylamino)uracil		C9H15N4O9P	0
arg-L[c]	L-Arginine		C6H15N4O2	0
argsuc[c]	N(omega)-(L-Arginino)succinate		C10H17N4O6	0
citr-L[c]	L-Citrulline		C6H13N3O3	0
trnaarg[c]	tRNA(Arg)		R	0
argtrna[c]	L-Arginyl-tRNA(Arg)		C6H14N4OR	0
4pasp[c]	4-Phospho-L-aspartate		C4H6NO7P	0
aspsa[c]	L-Aspartate 4-semialdehyde		C4H7NO3	0
asn-L[c]	L-Asparagine		C4H8N2O3	0
trnaasn[c]	tRNA(Asn)		C10H17O10PR2	0
asntrna[c]	L-Asparaginyl-tRNA(Asn)		C14H23N2O12PR2	0
ala-B[c]	beta-Alanine		C3H7NO2	0
cbp[c]	Carbamoyl phosphate		CH2NO5P	0
cbasp[c]	N-Carbamoyl-L-aspartate		C5H6N2O5	0
h2o2[c]	Hydrogen peroxide		H2O2	0
iasp[c]	Iminoaspartate		C4H3NO4	0
oaa[c]	Oxaloacetate		C4H2O5	0
trnaasp[c]	tRNA(Asp)		R	0
asptrna[c]	L-Aspartyl-tRNA(Asp)		C4H5NO3R	0
prbatp[c]	1-(5-Phosphoribosyl)-ATP		C15H19N5O20P4	0
h[p]	H+		H	0
h[v]	h[v]		H	0
bcarote[c]	beta-Carotene		C40H56	0
bcryptox[c]	beta-Cryptoxanthin		C40H56O	0
zeax[c]	Zeaxanthin		C40H56O2	0
echin[c]	Echinenone		C40H54O	0
biliverd[c]	Biliverdin		C33H32N4O6	0
bilirub[c]	Bilirubin		C33H34N4O6	0
pap[c]	Adenosine 3',5'-bisphosphate		C10H11N5O10P2	0
dtbt[c]	Dethiobiotin		C10H17N2O3	0
s[c]	Sulfur		S	0
btn[c]	Biotin		C10H15N2O3S	0
dad-5[c]	5'-Deoxyadenosine		C10H13N5O3	0
met-L[c]	L-Methionine		C5H11NO2S	0
ca2[p]	Calcium		Ca	0
ca2[c]	Calcium		Ca	0
ca2[e]	Calcium		Ca	0
pqh2[v]	pqh2[v]		C8H10O2	0
pcox[v]	pcox[v]		R	0
pq[v]	pq[v]		C8H8O2	0
pcrd[v]	pcrd[v]		R	0
4c2me[c]	4-(cytidine 5'-diphospho)-2-C-methyl-D-erythritol		C14H23N3O14P2	0
2p4c2me[c]	2-phospho-4-(cytidine 5'-diphospho)-2-C-methyl-D-erythritol		C14H22N3O17P3	0
pphn[c]	Prephenate		C10H8O6	0
3psme[c]	5-O-(1-Carboxyvinyl)-3-phosphoshikimate		C10H9O10P	0
chlld[c]	Chlorophyllide a		C35H33MgN4O5	0
phdp[c]	Phytyl diphosphate		C20H39O7P2	0
cholphya[c]	Chlorophyll a		C55H72MgN4O5	0
co2[e]	CO2		CO2	0
co2[p]	CO2		CO2	0
cobalt2[c]	Co2+		Co	0
cobalt2[p]	Co2+		Co	0
cobalt2[e]	Co2+		Co	0
hgbam[c]	Hydrogenobyrinate a,c diamide		C45H57N6O12	0
co2dam[c]	Cob(II)yrinate a,c diamide		C45H56CoN6O12	0
cpppg3[c]	Coproporphyrinogen III		C36H40N4O8	0
pppg9[c]	Protoporphyrinogen IX		C34H38N4O4	0
utp[c]	UTP		C9H11N2O15P3	0
ctp[c]	CTP		C9H12N3O14P3	0
cu2[p]	Cu2+		Cu	0
cu2[c]	Cu2+		Cu	0
cu2[e]	Cu2+		Cu	0
cynt[c]	Cyanate		CNO	0
cynt[p]	Cyanate		CNO	0
cynt[e]	Cyanate		CNO	0
o2[v]	o2[v]		O2	0
h2o[v]	h2o[v]		H2O	0
pcrd[p]	Plastocyanin(Cu+)		R	0
o2[p]	O2		O2	0
pcox[p]	Plastocyanin(Cu2+)		R	0
h2o[p]	H2O		H2O	0
focytc6[v]	focytc6[v]		R	0
ficytc6[v]	ficytc6[v]		R	0
focytc6[p]	Ferrocytochrome c6		R	0
ficytc6[p]	Ferricytochrome c6		R	0
precyanphy[c]	Cyanophycin (multi-Larginyl-poli [L-aspartic acid]) polimer (n)		R	0
cyanphy[c]	Cyanophycin (multi-Larginyl-poli [L-aspartic acid]) polimer (n+2)		C10H17N5O4R	0
co1dam[c]	Cob(I)yrinate a,c diamide		C45H56CoN6O12	0
pppi[c]	Inorganic triphosphate		HO10P3	0
acser[c]	O-Acetyl-L-serine		C5H9NO4	0
h2s[c]	Hydrogen sulfide		H2S	0
cys-L[c]	L-Cysteine		C3H7NO2S	0
mercppyr[c]	Mercaptopyruvate		C3H3O3S	0
trnacys[c]	tRNA(Cys)		R	0
cystrna[c]	L-Cysteinyl-tRNA(Cys)		C3H6NOSR	0
cmp[c]	CMP		C9H12N3O8P	0
cdp[c]	CDP		C9H12N3O11P2	0
26dap-M[c]	meso-2,6-Diaminoheptanedioate		C7H14N2O4	0
lys-L[c]	L-Lysine		C6H15N2O2	0
26dap-LL[c]	LL-2,6-Diaminoheptanedioate		C7H14N2O4	0
cdpdhdecg[c]	CDP-1,2-dihexadecanoylglycerol		C44H79N3O15P2	0
cdpdhdec9eg[c]	CDP-1,2-dihexadec-9-enoylglycerol		C44H75N3O15P2	0
cdpdodecg[c]	CDP-1,2-dioctadecanoylglycerol		C48H87N3O15P2	0
cdpdodec11eg[c]	CDP-1,2-dioctadec-11-enoylglycerol		C48H83N3O15P2	0
cdpdodec9eg[c]	CDP-1,2-dioctadec-9-enoylglycerol		C48H83N3O15P2	0
cdpdodec912eg[c]	CDP-1,2-dioctadec-9-12-dienoylglycerol		C48H79N3O15P2	0
cdpdodec6912eg[c]	CDP-1,2-dioctadec-6-9-12-trienoylglycerol		C48H75N3O15P2	0
cdpdodec91215eg[c]	CDP-1,2-dioctadec-9-12-15-trienoylglycerol		C48H75N3O15P2	0
ru5p-D[c]	D-Ribulose 5-phosphate		C5H9O8P	0
db4p[c]	3,4-dihydroxy-2-butanone 4-phosphate		C4H7O6P	0
for[c]	Formate		CH1O2	0
dann[c]	7,8-Diaminononanoate		C9H21N2O2	0
dctp[c]	dCTP		C9H12N3O13P3	0
dutp[c]	dUTP		C9H11N2O14P3	0
e4p[c]	D-Erythrose 4-phosphate		C4H7O7P	0
pep[c]	Phosphoenolpyruvate		C3H2O6P	0
2dda7p[c]	2-Dehydro-3-deoxy-D-arabino-heptonate 7-phosphate		C7H10O10P	0
4h2oglt[c]	4-Hydroxy-2-oxoglutarate		C5H4O6	0
glx[c]	Glyoxylate		C2H1O3	0
fdxr-2_2[c]	fdxr-2_2[c]		X	0
fdxo-2_2[c]	fdxo-2_2[c]		XH2	0
octe(9_12_15)ACP[c]	octe(9_12_15)ACP[c]		C29H50N2O8PRS	0
octe(6_9_12_15)ACP[c]	octe(6_9_12_15)ACP[c]		C29H48N2O8PRS	0
udpgal[c]	UDPgalactose		C15H22N2O17P2	0
mgdg160[c]	1,2-Diacyl-3-beta-D-galactosyl-sn-glycerol (n-C16)		C41H78O5	0
dgdg160[c]	Digalactosyl-diacylglycerol(n-C16)		C47H89O10	0
udp[c]	UDP		C9H11N2O12P2	0
mgdg161[c]	1,2-Diacyl-3-beta-D-galactosyl-sn-glycerol (n-C16:1)		C41H74O5	0
dgdg161[c]	Digalactosyl-diacylglycerol(n-C16:1)		C47H85O10	0
mgdg180[c]	1,2-Diacyl-3-beta-D-galactosyl-sn-glycerol (n-C18:0)		C45H82O5	0
dgdg180[c]	Digalactosyl-diacylglycerol(n-C18:0)		C51H93O10	0
mgdg181[c]	1,2-Diacyl-3-beta-D-galactosyl-sn-glycerol (n-C18:1)		C45H78O5	0
dgdg181[c]	Digalactosyl-diacylglycerol(n-C18:1)		C51H89O10	0
mgdg181_9[c]	mgdg181_9[c]		C45H78O5	0
dgdg181_9[c]	dgdg181_9[c]		C51H88O10	0
mgdg182_9_12[c]	mgdg182_9_12[c]		C45H74O5	0
dgdg182_9_12[c]	dgdg182_9_12[c]		C51H84O10	0
mgdg183_6_9_12[c]	mgdg183_6_9_12[c]		C45H70O5	0
dgdg183_6_9_12[c]	dgdg183_6_9_12[c]		C51H80O10	0
mgdg183_9_12_15[c]	mgdg183_9_12_15[c]		C45H70O5	0
dgdg183_9_12_15[c]	dgdg183_9_12_15[c]		C51H80O10	0
23dhmb[c]	(R)-2,3-Dihydroxy-3-methylbutanoate		C5H9O4	0
3mob[c]	3-Methyl-2-oxobutanoate		C5H7O3	0
23dhmp[c]	(R)-2,3-Dihydroxy-3-methylpentanoate		C6H11O4	0
3mop[c]	(S)-3-Methyl-2-oxopentanoate		C6H9O3	0
23dhdp[c]	2,3-Dihydrodipicolinate		C7H5NO4	0
thdp[c]	2,3,4,5-Tetrahydrodipicolinate		C7H7NO4	0
dhf[c]	7,8-Dihydrofolate		C19H19N7O6	0
dhpt[c]	Dihydropteroate		C14H13N6O3	0
dhna[c]	1,4-Dihydroxy-2-naphthoate		C11H7O4	0
dmtphllqne[c]	Demethylphylloquinone		C30H44O2	0
dhnpt[c]	Dihydroneopterin		C9H13N5O4	0
gcald[c]	Glycolaldehyde		C2H4O2	0
2ahhmp[c]	2-Amino-4-hydroxy-6-hydroxymethyl-7,8-dihydropteridine		C7H9N5O2	0
dhor-S[c]	(S)-Dihydroorotate		C5H5N2O4	0
orot[c]	Orotate		C5H3N2O4	0
25dhpp[c]	2,5-Diamino-6-hydroxy-4-(5'-phosphoribosylamino)-pyrimidine		C9H14N5O8P	0
3dhq[c]	3-Dehydroquinate		C7H9O6	0
3dhsk[c]	3-Dehydroshikimate		C7H7O5	0
dmpp[c]	Dimethylallyl diphosphate		C5H9O7P2	0
ipdp[c]	Isopentenyl diphosphate		C5H9O7P2	0
grdp[c]	Geranyl diphosphate		C10H17O7P2	0
h2mb4p[c]	1-hydroxy-2-methyl-2-(E)-butenyl 4-diphosphate		C5H9O8P2	0
phllqne[c]	Phylloquinone		C31H46O2	0
5mdru1p[c]	5-Methylthio-5-deoxy-D-ribulose 1-phosphate		C6H11O7PS	0
dna[c]	DNA		C10H17O8PR2	0
dna5mtc[c]	DNA 5-methylcytosine		C11H19O8PR2	0
dhpmp[c]	Dihydroneopterin monophosphate		C9H12N5O7P	0
ahdt[c]	2-Amino-4-hydroxy-6-(erythro-1,2,3-trihydroxypropyl)dihydropteridine triphosphate		C9H12N5O13P3	0
dpcoa[c]	Dephospho-CoA		C21H33N7O13P2S	0
frdp[c]	Farnesyl diphosphate		C15H25O7P2	0
decdp[c]	all trans Decaprenyl diphosphate		C50H81O7P2	0
2dhp[c]	2-Dehydropantoate		C6H9O4	0
pant-R[c]	(R)-Pantoate		C6H11O4	0
2dr5p[c]	2-Deoxy-D-ribose 5-phosphate		C5H9O7P	0
acald[c]	Acetaldehyde		C2H4O	0
g3p[c]	Glyceraldehyde 3-phosphate		C3H5O6P	0
dtmp[c]	dTMP		C10H13N2O8P	0
dtdp[c]	dTDP		C10H13N2O11P2	0
dvpchlld[c]	Divinylprotochlorophyllide		C35H29MgN4O5	0
pchlld[c]	Protochlorophyllide		C35H31MgN4O5	0
dxyl5p[c]	1-deoxy-D-xylulose 5-phosphate		C5H9O7P	0
2me4p[c]	2-C-methyl-D-erythritol 4-phosphate		C5H11O7P	0
e4hglu[c]	L-erythro-4-Hydroxyglutamate		C5H8NO5	0
2pg[c]	D-Glycerate 2-phosphate		C3H4O7P	0
fe2[e]	Fe2+		Fe	0
fe3[e]	Fe3+		Fe	0
h[e]	H+		H	0
h2o[e]	H2O		H2O	0
k[e]	potassium		K	0
mg2[e]	magnesium		Mg	0
mn2[e]	Mn2+		Mn	0
mobd[e]	Molybdate		MoO4	0
na1[e]	Sodium		Na	0
no3[e]	Nitrate		NO3	0
o2[e]	O2		O2	0
photon[e]	Photon		Z	0
pi[e]	Phosphate		HO4P	0
so4[e]	Sulfate		O4S	0
zn2[e]	Zinc		Zn	0
gly[c]	Glycine		C2H5NO2	0
his-L[c]	L-Histidine		C6H9N3O2	0
ile-L[c]	L-Isoleucine		C6H13NO2	0
leu-L[c]	L-Leucine		C6H13NO2	0
phe-L[c]	L-Phenylalanine		C9H11NO2	0
pro-L[c]	L-Proline		C5H9NO2	0
ser-L[c]	L-Serine		C3H7NO3	0
thr-L[c]	L-Threonine		C4H9NO3	0
trp-L[c]	L-Tryptophan		C11H12N2O2	0
tyr-L[c]	L-Tyrosine		C9H11NO3	0
val-L[c]	L-Valine		C5H11NO2	0
glycogen[c]	glycogen		C6H10O5	0
sqdg160[c]	Sulfoquinovosyldiacylglycerol (n-C16:0)		C41H79O13S	0
sqdg161[c]	Sulfoquinovosyldiacylglycerol (n-C16:1)		C41H75O13S	0
sqdg180[c]	Sulfoquinovosyldiacylglycerol (n-C18:0)		C45H83O13S	0
sqdg181[c]	Sulfoquinovosyldiacylglycerol (n-C18:1)		C45H79O13S	0
sqdg181_9[c]	sqdg181_9[c]		C45H80O13S	0
sqdg182_9_12[c]	sqdg182_9_12[c]		C45H76O13S	0
sqdg183_9_12_15[c]	sqdg183_9_12_15[c]		C45H72O13S	0
sqdg183_6_9_12[c]	sqdg183_6_9_12[c]		C45H72O13S	0
pg160[c]	Phosphatidylglycerol (dihexadecanoyl, n-C16:0)		C38H74O10P1	0
pg161[c]	Phosphatidylglycerol (dihexadec-9-enoyl, n-C16:1)		C38H70O10P1	0
pg180[c]	Phosphatidylglycerol (dioctadecanoyl, n-C18:0)		C42H82O10P1	0
pg181[c]	Phosphatidylglycerol (dioctadec-enoyl, n-C18:1)		C42H78O10P1	0
pg181_9[c]	pg181_9[c]		C42H79O10P1	0
pg182_9_12[c]	pg182_9_12[c]		C42H75O10P1	0
pg183_6_9_12[c]	pg183_6_9_12[c]		C42H71O10P1	0
pg183_9_12_15[c]	pg183_9_12_15[c]		C42H71O10P1	0
datp[c]	dATP		C10H12N5O12P3	0
dgtp[c]	dGTP		C10H12N5O13P3	0
dttp[c]	dTTP		C10H13N2O14P3	0
peptido_syn[c]	Peptidoglycan subunit of Synechocystis sp. PCC8603		C40H62N8O21	0
gcarote[c]	gamma-Carotene		C40H56	0
atocophe[c]	alpha-Tocopherol		C29H50O2	0
btocophe[c]	beta-Tocopherol		C28H48O2	0
gtocophe[c]	gamma-Tocopherol		C28H48O2	0
dtocophe[c]	delta-Tocopherol		C27H46O2	0
spmd[c]	Spermidine		C7H22N3	0
succoa[c]	Succinyl-CoA		C25H35N7O19P3S	0
fad[c]	Flavin adenine dinucleotide oxidized		C27H31N9O15P2	0
mlthf[c]	5,10-Methylenetetrahydrofolate		C20H21N7O6	0
5mthf[c]	5-Methyltetrahydrofolate		C20H23N7O6	0
hemeO[c]	Heme O		C49H56FeN4O5	0
pheme[c]	Protoheme		C34H30FeN4O4	0
gthrd[c]	Reduced glutathione		C10H16N3O6S	0
udcpdp[c]	Undecaprenyl diphosphate		C55H89O7P2	0
ribflv[c]	Riboflavin		C17H20N4O6	0
k[c]	potassium		K	0
mg2[c]	magnesium		Mg	0
fe2[c]	Fe2+		Fe	0
fe3[c]	Fe3+		Fe	0
mn2[c]	Mn2+		Mn	0
mobd[c]	Molybdate		MoO4	0
zn2[c]	Zinc		Zn	0
so4[c]	Sulfate		O4S	0
na1[c]	Sodium		Na	0
fdp[c]	D-Fructose 1,6-bisphosphate		C6H10O12P2	0
dhap[c]	Dihydroxyacetone phosphate		C3H5O6P	0
f1p[c]	D-Fructose 1-phosphate		C6H11O9P	0
glyald[c]	D-Glyceraldehyde		C3H6O3	0
f6p[c]	D-Fructose 6-phosphate		C6H11O9P	0
ppp9[c]	Protoporphyrin		C34H32N4O4	0
fe2[p]	Fe2+		Fe	0
fe3[p]	Fe3+		Fe	0
mettrna[c]	L-Methionyl-tRNA (Met)		C5H10NOSR	0
fmettrna[c]	N-Formylmethionyl-tRNA		C6H9NO2SR	0
fmn[c]	FMN		C17H19N4O9P	0
2ahhmd[c]	2-Amino-4-hydroxy-6-hydroxymethyl-7,8-dihydropteridine diphosphate		C7H8N5O8P2	0
5fthf[c]	5-Formyltetrahydrofolate		C20H21N7O7	0
methf[c]	5,10-Methenyltetrahydrofolate		C20H20N7O6	0
ggdp[c]	Geranylgeranyl diphosphate		C20H33O7P2	0
trdox[c]	Oxidized thioredoxin		X	0
trdrd[c]	Reduced thioredoxin		XH2	0
mal-L[c]	L-Malate		C4H4O5	0
gam1p[c]	D-Glucosamine 1-phosphate		C6H13NO8P	0
acgam1p[c]	N-Acetyl-D-glucosamine 1-phosphate		C8H14NO9P	0
glu1sa[c]	L-Glutamate 1-semialdehyde		C5H9NO3	0
5aop[c]	5-Amino-4-oxopentanoate		C5H9NO3	0
glyc3p[c]	Glycerol 3-phosphate		C3H7O6P	0
1odec691215eg3p[c]	1-octadec-6-9-12-15-tetraenoyl-sn-glycerol 3-phosphate		C21H33O7P1	0
glu5sa[c]	L-Glutamate 5-semialdehyde		C5H9NO3	0
1pyr5c[c]	1-Pyrroline-5-carboxylate		C5H6NO2	0
glu5p[c]	L-Glutamate 5-phosphate		C5H8NO7P	0
g1p[c]	D-Glucose 1-phosphate		C6H11O9P	0
udpg[c]	UDPglucose		C15H22N2O17P2	0
13dpg[c]	3-Phospho-D-glyceroyl phosphate		C3H4O10P2	0
gar[c]	N1-(5-Phospho-D-ribosyl)glycinamide		C7H14N2O8P	0
fgam[c]	N2-Formyl-N1-(5-phospho-D-ribosyl)glycinamide		C8H13N2O9P	0
glyclt[c]	Glycolate		C2H3O3	0
gam6p[c]	D-Glucosamine 6-phosphate		C6H13NO8P	0
bglycogen[c]	branching glycogen		C6H10O5	0
adpglc[c]	ADPglucose		C16H23N5O15P2	0
glutrna(gln)[c]	L-Glutamyl-tRNA(Gln)		C5H7NO3R	0
glntrna[c]	L-Glutaminyl-tRNA(Gln)		C5H9N2O2R	0
gln-L[p]	L-Glutamine		C5H10N2O3	0
gln-L[e]	L-Glutamine		C5H10N2O3	0
glucys[c]	gamma-L-Glutamyl-L-cysteine		C8H13N2O5S	0
pram[c]	5-Phospho-beta-D-ribosylamine		C5H11NO7P	0
glu-D[c]	D-Glutamate		C5H8NO4	0
glutrna[c]	L-Glutamyl-tRNA(Glu)		C5H7NO3R	0
trnaglu[c]	tRNA (Glu)		R	0
glu-L[p]	L-Glutamate		C5H8NO4	0
na1[p]	Sodium		Na	0
glyc[c]	Glycerol		C3H8O3	0
dha[c]	Dihydroxyacetone		C3H6O3	0
glyc-R[c]	(R)-Glycerate		C3H5O4	0
3pg[c]	3-Phospho-D-glycerate		C3H4O7P	0
lgt-S[c]	(R)-S-Lactoylglutathione		C13H20N3O8S	0
lac-D[c]	D-Lactate		C3H5O3	0
trnagly[c]	tRNA(Gly)		R	0
glytrna[c]	Glycyl-tRNA(Gly)		C2H4NOR	0
gdpmann[c]	GDP-D-mannose		C16H23N5O16P2	0
gdpddman[c]	GDP-4-dehydro-6-deoxy-D-mannose		C16H21N5O15P2	0
xmp[c]	Xanthosine 5'-phosphate		C10H11N4O9P	0
6pgc[c]	6-Phospho-D-gluconate		C6H10O10P	0
cgly[c]	Cys-Gly		C5H10N2O3S	0
hco3[p]	Bicarbonate		CHO3	0
2m6phol[c]	2-Methyl-6-phytylquinol		C27H46O2	0
histd[c]	L-Histidinol		C6H12N3O	0
hisp[c]	L-Histidinol phosphate		C6H11N3O4P	0
trnahis[c]	tRNA(His)		R	0
histrna[c]	L-Histidyl-tRNA(His)		C6H8N3OR	0
ppbng[c]	Porphobilinogen		C10H13N2O4	0
hmbil[c]	Hydroxymethylbilane		C40H38N4O17	0
co[c]	Carbon monoxide		CO	0
1p3h5c[c]	L-1-Pyrroline-3-hydroxy-5-carboxylate		C5H6NO3	0
4hpro-LT[c]	trans-4-Hydroxy-L-proline		C5H9NO3	0
hom-L[c]	L-Homoserine		C4H9NO3	0
achms[c]	achms		C6H11NO4	0
phom[c]	O-Phospho-L-homoserine		C4H8NO6P	0
imacp[c]	3-(Imidazol-4-yl)-2-oxopropyl phosphate		C6H7N2O5P	0
ichor[c]	Isochorismate		C10H8O6	0
prlp[c]	5-[(5-phospho-1-deoxyribulos-1-ylamino)methylideneamino]-1-(5-phosphoribosyl)imidazole-4-carboxamide		C15H21N5O15P2	0
eig3p[c]	D-erythro-1-(Imidazol-4-yl)glycerol 3-phosphate		C6H9N2O6P	0
2cpr5p[c]	1-(2-Carboxyphenylamino)-1-deoxy-D-ribulose 5-phosphate		C12H13NO9P	0
3ig3p[c]	C'-(3-Indolyl)-glycerol 3-phosphate		C11H12NO6P	0
trnaile[c]	tRNA(Ile)		R	0
iletrna[c]	L-Isoleucyl-tRNA(Ile)		C6H12NOR	0
3c2hmp[c]	3-Carboxy-2-hydroxy-4-methylpentanoate		C7H10O5	0
3c4mop[c]	3-Carboxy-4-methyl-2-oxopentanoate		C7H8O5	0
2ippm[c]	2-Isopropylmaleate		C7H8O4	0
3c3hmp[c]	3-Carboxy-3-hydroxy-4-methylpentanoate		C7H10O5	0
k[p]	potassium		K	0
lald-D[c]	D-Lactaldehyde		C3H6O2	0
4mop[c]	4-Methyl-2-oxopentanoate		C6H9O3	0
trnaleu[c]	tRNA(Leu)		R	0
leutrna[c]	L-Leucyl-tRNA(Leu)		C6H12NOR	0
mthgxl[c]	Methylglyoxal		C3H4O2	0
lipidX[c]	2,3-Bis(3-hydroxytetradecanoyl)-beta-D-glucosaminyl 1-phosphate		C34H64NO12P	0
u23ga[c]	UDP-2,3-bis(3-hydroxytetradecanoyl)glucosamine		C43H75N3O20P2	0
lipidAds[c]	Lipid A Disaccharide		C68H127N2O20P	0
lycop[c]	Lycopene		C40H56	0
15dap[c]	1,5-Diaminopentane		C5H16N2	0
trnalys[c]	tRNA(Lys)		R	0
lystrna[c]	L-Lysine-tRNA (Lys)		C6H14N2OR	0
man1p[c]	D-Mannose 1-phosphate		C6H11O9P	0
man6p[c]	D-Mannose 6-phosphate		C6H11O9P	0
2mecdp[c]	2-C-methyl-D-erythritol 2,4-cyclodiphosphate		C5H10O9P2	0
trnamet[c]	tRNA(Met)		R	0
mg2[p]	magnesium		Mg	0
12dgr160[c]	1,2-Diacyl-sn-glycerol (dihexadecanoyl, n-C16:0)		C35H68O5	0
12dgr161[c]	1,2-Diacyl-sn-glycerol (dihexadec-9-enoyl, n-C16:1)		C35H64O5	0
12dgr180[c]	1,2-Diacyl-sn-glycerol (dioctadecanoyl, n-C18:0)		C39H76O5	0
12dgr181[c]	1,2-Diacyl-sn-glycerol (dioctadec-11-enoyl, n-C18:1)		C39H72O5	0
12dgr181_9[c]	12dgr181_9[c]		C39H72O5	0
12dgr182_9_12[c]	12dgr182_9_12[c]		C39H68O5	0
12dgr183_6_9_12[c]	12dgr183_6_9_12[c]		C39H64O5	0
12dgr183_9_12_15[c]	12dgr183_9_12_15[c]		C39H64O5	0
mn2[p]	Mn2+		Mn	0
mobd[p]	Molybdate		MoO4	0
23dmphol[c]	2,3-Dimethyl-5-phytylquinol		C28H48O2	0
mppp9[c]	Magnesium protoporphyrin		C34H30MgN4O4	0
mppp9om[c]	Magnesium protoporphyrin monomethyl ester		C35H33MgN4O4	0
hmppp9[c]	13(1)-Hydroxy-magnesium-protoporphyrin IX 13-monomethyl ester		C35H33MgN4O5	0
omppp9[c]	13(1)-Oxo-magnesium-protoporphyrin IX 13-monomethyl ester		C35H31MgN4O5	0
5mta[c]	5-Methylthioadenosine		C11H15N5O3S	0
5mdr1p[c]	5-Methylthio-5-deoxy-D-ribose 1-phosphate		C6H11O7PS	0
q8[c]	Ubiquinone-8		C49H74O4	0
q8h2[c]	Ubiquinol-8		C49H76O4	0
dnad[c]	Deamino-NAD+		C21H24N6O15P2	0
no3[c]	Nitrate		NO3	0
no2[c]	Nitric acid		NO2	0
pq[p]	Plastoquinone		C8H8O2	0
pqh2[p]	Plastoquinol		C8H10O2	0
didp[c]	dIDP		C10H11N4O10P2	0
ditp[c]	dITP		C10H11N4O13P3	0
dgdp[c]	dGDP		C10H12N5O10P2	0
dudp[c]	dUDP		C9H11N2O11P2	0
dcdp[c]	dCDP		C9H12N3O10P2	0
idp[c]	IDP		C10H11N4O11P2	0
itp[c]	ITP		C10H11N4O14P3	0
nh4[e]	Ammonium		H4N	0
nh4[p]	Ammonium		H4N	0
nicrnt[c]	Nicotinate D-ribonucleotide		C11H12NO9P	0
quln[c]	Quinolinate		C7H3NO4	0
no3[p]	Nitrate		NO3	0
sbzcoa[c]	O-Succinylbenzoyl-CoA		C32H39N7O20P3S	0
cytd[c]	Cytidine		C9H13N3O5	0
orn[c]	Ornithine		C5H13N2O2	0
orot5p[c]	Orotidine 5'-phosphate		C10H10N2O11P	0
ump[c]	UMP		C9H11N2O9P	0
3ophb[c]	3-Octaprenyl-4-hydroxybenzoate		C47H69O3	0
2oph[c]	2-Octaprenylphenol		C46H70O	0
thmpp[c]	Thiamine diphosphate		C12H16N4O7P2S	0
ssaltpp[c]	Succinate semialdehyde-thiamin diphosphate anion		C16H21N4O10P2S	0
pnto-R[c]	(R)-Pantothenate		C9H16NO5	0
udcpp[c]	Undecaprenyl phosphate		C55H89O4P	0
ugmda[c]	UDP-N-acetylmuramoyl-L-alanyl-D-glutamyl-meso-2,6-diaminopimeloyl-D-alanyl-D-alanine		C41H61N9O28P2	0
uagmda[c]	Undecaprenyl-diphospho-N-acetylmuramoyl-L-alanyl-D-glutamyl-meso-2,6-diaminopimeloyl-D-alanyl-D-alanine		C87H139N7O23P2	0
so3[c]	Sulfite		O3S	0
pre4[c]	Precorrin 4		C44H44N4O17	0
pre5[c]	Precorrin 5		C45H46N4O17	0
pre3b[c]	Precorrin 3B		C43H44N4O17	0
dscl[c]	dihydrosirohydrochlorin		C42H41N4O16	0
pre3a[c]	Precorrin 3 A		C43H43N4O16	0
pre6a[c]	Precorrin 6A		C44H47N4O16	0
pre6b[c]	Precorrin 6B		C44H49N4O16	0
pre8[c]	Precorrin 8		C45H53N4O14	0
hgbyr[c]	Hydrogenobyrinate		C45H54N4O14	0
lpam[c]	Lipoamide		C8H15NOS2	0
adhlam[c]	S-Acetyldihydrolipoamide		C10H19NO2S2	0
dhlam[c]	Dihydrolipoamide		C8H17NOS2	0
pdx5p[c]	Pyridoxine 5'-phosphate		C8H10NO6P	0
pydx5p[c]	Pyridoxal 5'-phosphate		C8H8NO6P	0
phthr[c]	O-Phospho-4-hydroxy-L-threonine		C4H8NO7P	0
tag6p-D[c]	D-Tagatose 6-phosphate		C6H11O9P	0
tagdp-D[c]	D-Tagatose 1,6-biphosphate		C6H10O12P2	0
s7p[c]	Sedoheptulose 7-phosphate		C7H13O10P	0
s17bp[c]	Sedoheptulose 1,7-bisphosphate		C7H12O13P2	0
3php[c]	3-Phosphohydroxypyruvate		C3H2O7P	0
g6p[c]	D-Glucose 6-phosphate		C6H11O9P	0
g6p-B[c]	D-Glucose 6-phosphate		C6H11O9P	0
6pgl[c]	6-phospho-D-glucono-1,5-lactone		C6H9O9P	0
2pglyc[c]	2-Phosphoglycolate		C2H2O6P	0
pgp160[c]	Phosphatidylglycerophosphate (dihexadecanoyl, n-C16:0)		C38H73O13P2	0
pgp161[c]	Phosphatidylglycerophosphate (dihexadec-9-enoyl, n-C16:1)		C38H69O13P2	0
pgp180[c]	Phosphatidylglycerophosphate (dioctadecanoyl, n-C18:0)		C42H81O13P2	0
pgp181[c]	Phosphatidylglycerophosphate (dioctadec-11-enoyl, n-C18:1)		C42H77O13P2	0
pgp181_9[c]	pgp181_9[c]		C42H80O13P2	0
pgp182_9_12[c]	pgp182_9_12[c]		C42H76O13P2	0
pgp183_6_9_12[c]	pgp183_6_9_12[c]		C42H72O13P2	0
pgp183_9_12_15[c]	pgp183_9_12_15[c]		C42H72O13P2	0
phpyr[c]	Phenylpyruvate		C9H7O3	0
trnaphe[c]	tRNA(Phe)		R	0
phetrna[c]	L-Phenylalanyl-tRNA(Phe)		C9H10NOR	0
photon[p]	Photon		Z	0
photon[c]	Photon		Z	0
phytoe[c]	Phytoene		C40H64	0
phytof[c]	Phytofluene		C40H62	0
prephytedp[c]	Prephytoene diphosphate		C40H65O7P2	0
zcarote[c]	zeta-Carotene		C40H60	0
pi[p]	Phosphate		HO4P	0
4r5au[c]	4-(1-D-Ribitylamino)-5-aminouracil		C9H16N4O6	0
4ppan[c]	D-4'-Phosphopantothenate		C9H15NO8P	0
4ppcys[c]	N-((R)-4-Phosphopantothenoyl)-L-cysteine		C12H20N2O9PS	0
pan4p[c]	Pantetheine 4'-phosphate		C11H21N2O7PS	0
r1p[c]	alpha-D-Ribose 1-phosphate		C5H9O8P	0
2hyoxplac[c]	2-Hydroxyphenylacetate		C8H7O3	0
peptido_syn[p]	Peptidoglycan subunit of Synechocystis sp. PCC8603		C40H62N8O21	0
uaagmda[c]	Undecaprenyl-diphospho-N-acetylmuramoyl-(N-acetylglucosamine)-L-ala-D-glu-meso-2,6-diaminopimeloyl-D-ala-D-ala		C95H152N8O28P2	0
fpram[c]	2-(Formamido)-N1-(5-phospho-D-ribosyl)acetamidine		C8H15N3O8P	0
prbamp[c]	1-(5-Phosphoribosyl)-AMP		C15H19N5O14P2	0
prfp[c]	1-(5-Phosphoribosyl)-5-[(5-phosphoribosylamino)methylideneamino]imidazole-4-carboxamide		C15H21N5O15P2	0
fadh2[c]	Flavin adenine dinucleotide reduced		C27H33N9O15P2	0
trnapro[c]	tRNA(Pro)		R	0
protrna[c]	L-Prolyl-tRNA(Pro)		C5H8NOR	0
rb15bp[c]	D-Ribulose 1,5-bisphosphate		C5H8O11P2	0
skm5p[c]	Shikimate 5-phosphate		C7H8O8P	0
ptrc[p]	Putrescine		C4H14N2	0
ptrc[e]	Putrescine		C4H14N2	0
pyam5p[c]	Pyridoxamine 5'-phosphate		C8H12N2O5P	0
pydxn[c]	Pyridoxine		C8H11NO3	0
pydx[c]	Pyridoxal		C8H9NO3	0
pydam[c]	Pyridoxamine		C8H13N2O2	0
dmlz[c]	6,7-Dimethyl-8-(1-D-ribityl)lumazine		C13H18N4O6	0
xu5p-D[c]	D-Xylulose 5-phosphate		C5H9O8P	0
sl26da[c]	N-Succinyl-LL-2,6-diaminoheptanedioate		C11H16N2O7	0
succ[c]	Succinate		C4H4O4	0
sl2a6o[c]	N-Succinyl-2-L-amino-6-oxoheptanedioate		C11H12NO8	0
trnaser[c]	tRNA(Ser)		R	0
sertrna[c]	L-Seryl-tRNA(Ser)		C3H6NO2R	0
2shchc[c]	2-Succinyl-6-hydroxy-2,4-cyclohexadiene-1-carboxylate		C11H10O6	0
skm[c]	Shikimate		C7H9O5	0
so4[p]	Sulfate		O4S	0
spmd[p]	Spermidine		C7H22N3	0
spmd[e]	Spermidine		C7H22N3	0
suc6p[c]	Sucrose 6-phosphate		C12H21O14P	0
hpyr[c]	Hydroxypyruvate		C3H3O4	0
udpsq[c]	UDP-6-sulfoquinovose		C15H21N2O19P2S	0
sucbz[c]	o-Succinylbenzoate		C11H8O5	0
dtdpglu[c]	dTDPglucose		C16H24N2O16P2	0
dtdp4d6dg[c]	dTDP-4-dehydro-6-deoxy-D-glucose		C16H22N2O15P2	0
thrp[c]	L-Threonine O-3-phosphate		C4H8NO6P	0
trnathr[c]	tRNA(Thr)		R	0
thrtrna[c]	L-Threonyl-tRNA(Thr)		C4H8NO2R	0
dump[c]	dUMP		C9H11N2O8P	0
thmmp[c]	Thiamin monophosphate		C12H16N4O4PS	0
trnatrp[c]	tRNA(Trp)		R	0
trptrna[c]	L-Tryptophanyl-tRNA(Trp)		C11H11N2OR	0
2h3oppan[c]	2-Hydroxy-3-oxopropanoate		C3H3O4	0
trnatyr[c]	tRNA(Tyr)		R	0
tyrtrna[c]	L-Tyrosyl-tRNA(Tyr)		C9H10NO2R	0
u3hga[c]	UDP-3-O-(3-hydroxytetradecanoyl)-D-glucosamine		C29H50N3O18P2	0
uamag[c]	UDP-N-acetylmuramoyl-L-alanyl-D-glutamate		C28H39N5O23P2	0
ugmd[c]	UDP-N-acetylmuramoyl-L-alanyl-D-gamma-glutamyl-meso-2,6-diaminopimelate		C35H51N7O26P2	0
uacgam[c]	UDP-N-acetyl-D-glucosamine		C17H25N3O17P2	0
acmana[c]	N-Acetyl-D-mannosamine		C8H15NO6	0
u3aga[c]	UDP-3-O-(3-hydroxytetradecanoyl)-N-acetylglucosamine		C31H51N3O19P2	0
uaccg[c]	UDP-N-acetyl-3-O-(1-carboxyvinyl)-D-glucosamine		C20H26N3O19P2	0
uama[c]	UDP-N-acetylmuramoyl-L-alanine		C23H33N4O20P2	0
uamr[c]	UDP-N-acetylmuramate		C20H28N3O19P2	0
uGgl[c]	UDP-N-acetylmuramoyl-L-alanyl-gamma-D-glutamyl-L-lysine		C34H52N7O24P2	0
uGgla[c]	UDP-N-acetylmuramoyl-L-alanyl-gamma-D-glutamyl-L-lysyl-D-alanyl-D-alanine		C40H62N9O26P2	0
uppg3[c]	Uroporphyrinogen III		C40H36N4O16	0
uppg1[c]	Uroporphyrinogen I		C40H36N4O16	0
cpppg1[c]	Coproporphyrinogen I		C36H40N4O8	0
ura[c]	Uracil		C4H4N2O2	0
urea[p]	Urea		CH4N2O	0
urea[e]	Urea		CH4N2O	0
trnaval[c]	tRNA(Val)		R	0
valtrna[c]	L-Valyl-tRNA(Val)		C5H10NOR	0
neuspn[c]	Neurosporene		C40H58	0
zn2[p]	Zinc		Zn	0
glc-D[c]	D-Glucose		C6H12O6	0
glc-D[p]	D-Glucose		C6H12O6	0
glc-D[e]	D-Glucose		C6H12O6	0
C00072[c]	Ascorbate		C6H8O6	0
C05422[c]	Dehydroascorbate		C6H6O6	0
focytc6[c]	focytc6[c]		R	0
ficytc6[c]	ficytc6[c]		R	0
C05993[c]	Acetyl adenylate		C12H16N5O8P	0
C01879[c]	Pidolic acid		C5H7NO3	0
gthox[c]	Oxidized glutathione		C20H30N6O12S2	0
C00167[c]	UDP-glucuronate		C15H22N2O18P2	0
C01228[c]	Guanosine 3',5'-bis(diphosphate)		C10H17N5O17P4	0
C04501[c]	N-Acetyl-alpha-D-glucosamine 1-phosphate		C8H16NO9P	0
C00203[c]	UDP-N-acetyl-D-galactosamine		C17H27N3O17P2	0
C04494[c]	Guanosine 3'-diphosphate 5'-triphosphate		C10H18N5O20P5	0
C01028[c]	N6-Hydroxy-L-lysine		C6H14N2O3	0
C01127[c]	4-Hydroxy-2-oxoglutarate		C5H6O6	0
C01031[c]	S-Formylglutathione		C11H17N3O7S	0
C00132[c]	Methanol		CH4O	0
C00067[c]	Formaldehyde		CH2O	0
C00077[c]	L-Ornithine		C5H12N2O2	0
C00826[c]	L-Arogenate		C10H13NO5	0
etoh[c]	Ethanol		C2H6O	0
fru[c]	D-Fructose		C6H12O6	0
C00533[c]	Nitric oxide		NO	0
C00088[c]	Nitrite		HNO2	0
C05357[c]	Oxidized azurin		X	0
C05358[c]	Reduced azurin		XH2	0
C00689[c]	alpha,alpha'-Trehalose 6-phosphate		C12H23O14P	0
C05345[c]	beta-D-Fructose 6-phosphate		C6H13O9P	0
C05526[c]	S-Glutathionyl-L-cysteine		C13H22N4O8S2	0
C00163[c]	Propanoate		C3H6O2	0
C00100[c]	Propanoyl-CoA		C24H40N7O17P3S	0
C05983[c]	Propionyladenylate		C13H18N5O8P	0
C00504[c]	Folate		C19H19N7O6	0
C00429[c]	5,6-Dihydrouracil		C4H6N2O2	0
C00670[c]	sn-Glycero-3-phosphocholine		C8H21NO6P	0
C00114[c]	Choline		C5H14NO	0
C01168[c]	Pseudouridine 5'-phosphate		C9H13N2O9P	0
C00118[c]	D-Glyceraldehyde 3-phosphate		C3H7O6P	0
C05921[c]	Biotinyl-5'-AMP		C20H28N7O9PS	0
C00270[c]	N-Acetylneuraminate		C11H19NO9	0
C00128[c]	CMP-N-acetylneuraminate		C20H31N4O16P	0
35cgmp[c]	3',5'-Cyclic GMP		C10H11N5O7P	0
ncam[c]	Nicotinamide		C6H6N2O	0
C00253[c]	Nicotinate		C6H5NO2	0
C00249[c]	Hexadecanoic acid		C16H32O2	0
C00154[c]	Palmitoyl-CoA		C37H66N7O17P3S	0
C00164[c]	Acetoacetate		C4H6O3	0
C01061[c]	4-Fumarylacetoacetate		C8H8O6	0
C21028[c]	(R)-5,6-Dihydrothymine		C5H8N2O2	0
C00178[c]	Thymine		C5H6N2O2	0
C01233[c]	sn-Glycero-3-phosphoethanolamine		C5H14NO6P	0
C00189[c]	Ethanolamine		C2H7NO	0
C17556[c]	di-trans,poly-cis-Undecaprenyl phosphate		C55H91O4P	0
C04507[c]	alpha-D-Galactosyl-diphosphoundecaprenol		C61H102O12P2	0
thymd[c]	Thymidine		C10H14N2O5	0
C00672[c]	2-Deoxy-D-ribose 1-phosphate		C5H11O7P	0
glc-B[c]	D-Glucose		C6H12O6	0
C00267[c]	alpha-D-Glucose		C6H12O6	0
C05928[c]	(6R)-10-Formyltetrahydropteroyldiglutamate		C25H30N8O10	0
C00239[c]	dCMP		C9H14N3O7P	0
C00257[c]	D-Gluconic acid		C6H12O7	0
C01062[c]	5-Dehydro-D-gluconate		C6H10O7	0
C00668[c]	alpha-D-Glucose 6-phosphate		C6H13O9P	0
C05382[c]	Sedoheptulose 7-phosphate		C7H15O10P	0
C00299[c]	Uridine		C9H12N2O6	0
C00620[c]	alpha-D-Ribose 1-phosphate		C5H11O8P	0
C00323[c]	Caffeoyl-CoA		C30H42N7O19P3S	0
C00406[c]	Feruloyl-CoA		C31H44N7O19P3S	0
C00357[c]	N-Acetyl-D-glucosamine 6-phosphate		C8H16NO9P	0
C00473[c]	Retinol		C20H30O	0
C00376[c]	Retinal		C20H28O	0
C00385[c]	Xanthine		C5H4N4O2	0
C05805[c]	2-Hexaprenyl-3-methyl-5-hydroxy-6-methoxy-1,4-benzoquinone		C38H56O4	0
C17568[c]	C17568[c]		C39H58O4	0
C00526[c]	Deoxyuridine		C9H12N2O5	0
C00881[c]	Deoxycytidine		C9H13N3O4	0
C01036[c]	4-Maleylacetoacetate		C8H8O6	0
C00591[c]	N-Acylneuraminate		C10H16NO9R	0
C01064[c]	CMP-N-acylneuraminate		C19H28N4O16PR	0
C00628[c]	2,5-Dihydroxybenzoate		C7H6O4	0
C02167[c]	Maleylpyruvate		C7H6O6	0
C00700[c]	XTP		C10H15N4O15P3	0
C00756[c]	1-Octanol		C8H18O	0
C01545[c]	1-Octanal		C8H16O	0
C02097[c]	dTDP-galactose		C16H26N2O16P2	0
C03955[c]	N6-Acetyl-N6-hydroxy-L-lysine		C8H16N2O4	0
4mpetz[c]	4-Methyl-5-(2-phosphoethyl)-thiazole		C6H8NO4PS	0
2mahmp[c]	2-Methyl-4-amino-5-hydroxymethylpyrimidine diphosphate		C6H8N3O7P2	0
C04556[c]	4-Amino-2-methyl-5-(phosphooxymethyl)pyrimidine		C6H10N3O4P	0
C06196[c]	2'-Deoxyinosine 5'-phosphate		C10H13N4O7P	0
C01563[c]	Carbamate		CH3NO2	0
C01528[c]	Hydrogen selenide		H2Se	0
C05172[c]	Selenophosphoric acid		H3PO3Se	0
C05684[c]	Selenite		SeO3	0
C02864[c]	O-Demethylpuromycin		C21H27N7O5	0
C01610[c]	Puromycin		C22H29N7O5	0
phllqnol[c]	phllqnol[c]		C31H46O2	0
C02336[c]	beta-D-Fructose		C6H12O6	0
C02469[c]	Uroporphyrin III		C40H38N4O16	0
C05778[c]	Sirohydrochlorin		C42H46N4O16	0
C02999[c]	N-Acetylmuramoyl-Ala		C14H24N2O9	0
C02713[c]	N-Acetylmuramate		C11H19NO8	0
C03114[c]	Dimethylbenzimidazole		C9H10N2	0
C04778[c]	N1-(5-Phospho-alpha-D-ribosyl)-5,6-dimethylbenzimidazole		C14H19N2O7P	0
C20258[c]	(2S,4S)-4-Hydroxy-2,3,4,5-tetrahydrodipicolinate		C7H9NO5	0
C03410[c]	N-Glycoloyl-neuraminate		C11H19NO10	0
C03691[c]	CMP-N-glycoloylneuraminate		C20H31N4O17P	0
C04489[c]	5-Methyltetrahydropteroyltri-L-glutamate		C30H39N9O12	0
C04144[c]	Tetrahydropteroyltri-L-glutamate		C29H37N9O12	0
C15522[c]	4a-Hydroxytetrahydrobiopterin		C9H15N5O4	0
C00268[c]	Dihydrobiopterin		C9H13N5O3	0
C05378[c]	beta-D-Fructose 1,6-bisphosphate		C6H14O12P2	0
34dhoxpeg[c]	3,4-Dihydroxyphenylethyleneglycol		C8H10O4	0
34dhmald[c]	3,4-Dihydroxymandelaldehyde		C8H8O4	0
C05818[c]	2-Demethylmenaquinone		C20H22O2	0
C05847[c]	all-trans-Polyprenyl diphosphate		C10H20O7P2	0
C00156[c]	4-Hydroxybenzoate		C7H6O3	0
C05848[c]	4-Hydroxy-3-polyprenylbenzoate		C17H22O3	0
C05938[c]	L-4-Hydroxyglutamate semialdehyde		C5H9NO4	0
C06376[c]	N-Acetyl-D-galactosamine 6-phosphate		C8H16NO9P	0
C06377[c]	D-Galactosamine 6-phosphate		C6H14NO8P	0
C00697[c]	Nitrogen		N2	0
h2[c]	H2		H2	0
C02745[c]	Reduced flavodoxin		XH2	0
C02869[c]	Oxidized flavodoxin		X	0
adocbi[c]	Adenosyl cobinamide		C58H84CoN16O11	0
C01998[c]	Acrylonitrile		C3H3N	0
C00511[c]	Acrylic acid		C3H4O2	0
C01548[c]	Acetylene		C2H2	0
C06547[c]	Ethylene		C2H4	0
C01289[c]	N-Acetyl-D-glucosaminyldiphosphoundecaprenol		C63H105NO12P2	0
C01170[c]	UDP-N-acetyl-D-mannosamine		C17H27N3O17P2	0
C04881[c]	N-Acetyl-beta-D-mannosaminyl-1,4-N-acetyl-D-glucosaminyldiphosphoundecaprenol		C71H118N2O17P2	0
C04442[c]	2-Dehydro-3-deoxy-6-phospho-D-gluconate		C6H11O9P	0
C05815[c]	2-Octaprenyl-3-methyl-5-hydroxy-6-methoxy-1,4-benzoquinone		C48H72O4	0
C04146[c]	all-trans-Octaprenyl diphosphate		C40H68O7P2	0
C01230[c]	all-trans-Hexaprenyl diphosphate		C30H52O7P2	0
C13425[c]	3-Hexaprenyl-4-hydroxybenzoate		C37H54O3	0
C07031[c]	N-Acetyl-O-demethylpuromycin		C23H29N7O6	0
C07032[c]	N-Acetylpuromycin		C24H31N7O6	0
C01007[c]	Reduced riboflavin		C17H22N4O6	0
C11536[c]	(2R)-O-Phospho-3-sulfolactate		C3H7O9PS	0
C11537[c]	(2R)-3-Sulfolactate		C3H6O6S	0
C11516[c]	2-(alpha-D-Mannosyl)-3-phosphoglycerate		C9H17O12P	0
C11544[c]	2-O-(alpha-D-Mannosyl)-D-glycerate		C9H16O9	0
glcglycp[c]	2-(beta-D-Glucosyl)-sn-glycerol 3-phosphate		C9H17O11P	0
glcglyc[c]	2-(beta-D-Glucosyl)-sn-glycerol		C9H18O8	0
C11538[c]	Cobalt-sirohydrochlorin		C42H44CoN4O16	0
C11638[c]	3-Amino-2-oxopropyl phosphate		C3H8NO5P	0
C00213[c]	Sarcosine		C3H7NO2	0
C00218[c]	Methylamine		CH5N	0
C11735[c]	N-Ethylglycine		C4H9NO2	0
C00797[c]	Ethylamine		C2H7N	0
C12203[c]	5-Hydroxyferuloyl-CoA		C31H44N7O20P3S	0
C00411[c]	Sinapoyl-CoA		C32H46N7O20P3S	0
C00198[c]	D-Glucono-1,5-lactone		C6H10O6	0
C03283[c]	L-2,4-Diaminobutanoate		C4H10N2O2	0
C14180[c]	S-(Hydroxymethyl)glutathione		C11H19N3O7S	0
C14859[c]	Chloroacetyl chloride		C2H2Cl2O	0
C14864[c]	S-(2-Chloroacetyl)glutathione		C12H18ClN3O7S	0
C01327[c]	Hydrochloric acid		HCl	0
C14865[c]	2-(S-Glutathionyl)acetyl chloride		C12H18ClN3O7S	0
C14863[c]	2-(S-Glutathionyl)acetyl glutathione		C22H34N6O13S2	0
C03226[c]	3-Demethylubiquinone-9		C53H80O4	0
C01967[c]	C01967[c]		C54H82O4	0
C15527[c]	Precorrin 1		C41H46N4O16	0
C15547[c]	1,4-Dihydroxy-2-naphthoyl-CoA		C32H42N7O19P3S	0
C04145[c]	all-trans-Nonaprenyl diphosphate		C45H76O7P2	0
C03885[c]	3-Nonaprenyl-4-hydroxybenzoate		C52H78O3	0
C15606[c]	1,2-Dihydroxy-5-(methylthio)pent-1-en-3-one		C6H10O3S	0
C01180[c]	4-Methylthio-2-oxobutanoic acid		C5H8O3S	0
C15650[c]	2,3-Diketo-5-methylthiopentyl-1-phosphate		C6H11O6PS	0
C15651[c]	2-Hydroxy-3-keto-5-methylthiopentenyl-1-phosphate		C6H11O6PS	0
C02612[c]	(R)-2-Methylmalate		C5H8O5	0
C15809[c]	Iminoglycine		C2H3NO2	0
C16675[c]	7-Aminomethyl-7-carbaguanine		C7H9N5O	0
C15996[c]	7-Cyano-7-carbaguanine		C7H5N5O	0
C00986[c]	1,3-Diaminopropane		C3H10N2	0
C16635[c]	5'-Deoxy-5-fluorocytidine		C9H12FN3O4	0
C12739[c]	5'-Deoxy-5-fluorouridine		C9H11FN2O5	0
C07649[c]	5-FU		C4H3FN2O2	0
C16634[c]	5-Fluorouridine monophosphate		C9H12FN2O9P	0
C04646[c]	6-Thioinosine-5'-monophosphate		C10H13N4O7PS	0
C16618[c]	6-Thioxanthine 5'-monophosphate		C10H13N4O8PS	0
C16695[c]	C16695[c]		C53H82O2	0
pcox[c]	pcox[c]		R	0
C10385[c]	C10385[c]		C53H80O2	0
pcrd[c]	pcrd[c]		R	0
G00595[c]	G00595[c]		C12H22O12(C8H15O6)	0
C00159[c]	D-Mannose		C6H12O6	0
G00971[c]	G00971[c]		C6H12O6(C8H15O6)	0
C05698[c]	Selenohomocysteine		C4H9NO2Se	0
C05335[c]	L-Selenomethionine		C5H11NO2Se	0
C18902[c]	Methylselenic acid		CH4O2Se	0
C05703[c]	Methaneselenol		CH4Se	0
C21310[c]	(8S)-3',8-Cyclo-7,8-dihydroguanosine 5'-triphosphate		C10H16N5O14P3	0
C20239[c]	6-Carboxy-5,6,7,8-tetrahydropterin		C7H9N5O3	0
C00662[c]	Reduced adrenal ferredoxin		XH2	0
C00667[c]	Oxidized adrenal ferredoxin		X	0
C20485[c]	(4S)-4-Hydroxy-2-oxoglutarate		C5H6O6	0
gal[c]	D-Galactose		C6H12O6	0
C00984[c]	alpha-D-Galactose		C6H12O6	0
C17570[c]	2-Methyl-6-solanyl-1,4-benzoquinol		C52H80O2	0
C20737[c]	6-Geranylgeranyl-2-methylbenzene-1,4-diol		C27H40O2	0
C20738[c]	6-Geranylgeranyl-2,3-dimethylbenzene-1,4-diol		C28H42O2	0
C20247[c]	2-(2-Carboxy-4-methylthiazol-5-yl)ethyl phosphate		C7H10NO6PS	0
lald-L[c]	L-Lactaldehyde		C3H6O2	0
C00583[c]	Propane-1,2-diol		C3H8O2	0
C05235[c]	Hydroxyacetone		C3H6O2	0
C02356[c]	(S)-2-Aminobutanoate		C4H9NO2	0
C21015[c]	gamma-L-Glutamyl-L-2-aminobutyrate		C9H16N2O5	0
C00663[c]	beta-D-Glucose 1-phosphate		C6H13O9P	0
C20246[c]	2-[(2R,5Z)-2-Carboxy-4-methylthiazol-5(2H)-ylidene]ethyl phosphate		C7H10NO6PS	0
h2[e]	h2[e]		H2	0
h2[p]	h2[p]		H2	0
glyc[e]	glyc[e]		C3H8O3	0
glyc[p]	glyc[p]		C3H8O3	0
sucrs[c]	Sucrose		C12H22O11	0
C00828[c]	Menaquinone		C16H16O2(C5H8)	0
C19847[c]	Demethylmenaquinol		C20H24O2	0
C05819[c]	Menaquinol		C16H18O2(C5H8)	0
