# Supplementary material for: Biochemical Characteristics and a Genome-Scale Metabolic Model of an Indian Euryhaline Cyanobacterium with High Polyglucan Content
Source: Metabolites. 2020 Apr 29;10(5):177. doi: 10.3390/metabo10050177 (PMC7281201; doi:10.3390/metabo10050177)
Supplement: Supplementary file 1 [file metabolites-10-00177-s001.zip › SuppleFiles.v2/S4_GapFillRxns.xlsx]

## Sheet: ReadMe
Sheet Name	Description
OrphanReaction	List of all Reactions used for gap filling in the model
ActiveReactions	List of Active reactions under Photoautotrophic condition
EssentialReactions	List of Essential reactions under Photoautotrophic condition
ReactionsAdded_ProductAnalysis	List of Additionally added reactions at the time of Product Yield analysis

## Sheet: OrphanReactions
Rxn_name	Rxn description
DM_5mdru1p	5mdru1p Demand reaction
Sink_rdmbzi	rdmbzi sink reaction
G5SADs	L-glutamate 5-semialdehyde dehydratase (spontaneous)
T2DECAI	trans-2-decenoyl-ACP isomerase
DNMPPA	Dihydroneopterin monophosphate dephosphorylase
CYRDAR	cob(II)yrinic acid a,c-diamide reductase
DVOCHR	divinyl protochlorophyllide a 8-vinyl-reductase
R05217	Precorrin 3A + Oxygen <=> Precorrin 3B
R05219	Precorrin 5 <=> Precorrin 6X
R05224	Hydrogenobyrinate <=> Hydrogenobyrinate a,c diamide
TOCOPHS1	tocopherol cyclase (g)
TOCOPHS2	tocopherol cyclase (d)
DPR	2-dehydropantoate 2-reductase
GCALDD	Glycolaldehyde dehydrogenase
PC6AR	precorrin-6A reductase
PC20M	precorrin-2 C20-methyltransferase
PC17M	precorrin-3B C17-methyltransferase
PC6YM	precorrin-6Y C5,15-methyltransferase (decarboxylating)
PC11M	precorrin-4 C11-methyltransferase
HSERTA	homoserine O-trans-acetylase
CYRDAAT	cob(I)yrinic acid a,c-diamide adenosyltransferase
METACH	O-Acetyl-L-homoserine acetate-lyase (adding methanethiol)
TYRTA	tyrosine transaminase
PHETA1	phenylalanine transaminase
GALU	UTP-glucose-1-phosphate uridylyltransferase
PGSA160	Phosphatidylglycerol synthase (n-C16:0)
PGSA161	Phosphatidylglycerol synthase (n-C16:1)
PGSA180	Phosphatidylglycerol synthase (n-C18:0)
PGSA181	Phosphatidylglycerol synthase (n-C18:1)
PGSA181(9)	Phosphatidylglycerol synthase (n-C18:1)
PGSA182(9:12)	Phosphatidylglycerol synthase (n-C18:2)
PGSA183(6:9:12)	Phosphatidylglycerol synthase (n-C18:3)
PGSA183(9:12:15)	Phosphatidylglycerol synthase (n-C18:3)
PGLYCP	Phosphoglycolate phosphatase
PGPP160	phosphatidylglycerol phosphate phosphatase (n-C16:0)
PGPP161	phosphatidylglycerol phosphate phosphatase (n-C16:1)
PGPP180	phosphatidylglycerol phosphate phosphatase (n-C18:0)
PGPP181	phosphatidylglycerol phosphate phosphatase (n-C18:1)
PGPP181(9)	phosphatidylglycerol phosphate phosphatase (n-C18:1)
PGPP182(9:12)	phosphatidylglycerol phosphate phosphatase (n-C18:2)
PGPP183(6:9:12)	phosphatidylglycerol phosphate phosphatase (n-C18:3)
PGPP183(9:12:15)	phosphatidylglycerol phosphate phosphatase (n-C18:3)
PAPA160	Phosphatidate phosphatase (n-C16:0)
PAPA161	Phosphatidate phosphatase (n-C16:1)
PAPA180	Phosphatidate phosphatase (n-C18:0)
PAPA181	Phosphatidate phosphatase (n-C18:1)
PAPA181(9)	Phosphatidate phosphatase (n-C18:1)
PAPA182(9:12)	Phosphatidate phosphatase (n-C18:2)
PAPA183(6:9:12)	Phosphatidate phosphatase (n-C18:3)
PAPA183(9:12:15)	Phosphatidate phosphatase (n-C18:3)
THRPD	threonine-phosphate decarboxylase
PGMT	phosphoglucomutase
PPM	phosphopentomutase
ADCPS2	adenosylcobinamide-phosphate synthase
FTHFLi	formate-tetrahydrofolate ligase
ASNS1	asparagine synthase (glutamine-hydrolysing)
COCHL	cobaltochelatase
OXGDC2	2-oxoglutarate decarboxylase
OXGDC2_2	2-oxoglutarate decarboxylase

## Sheet: ActiveReactions
Rxn_name	Formula	Subsystem
34HPPOR	34hpp[c] + o2[c] -> co2[c] + hgentis[c]	Phenylalanine tyrosine and tryptophan biosynthesis
3HAD100	3hdecACP[c] -> h2o[c] + tdec2eACP[c]	Fatty acid biosynthesis
3HAD120	3hddecACP[c] -> h2o[c] + tddec2eACP[c]	Fatty acid biosynthesis
3HAD121	3hcddec5eACP[c] -> h2o[c] + t3c5ddeceACP[c]	Fatty acid biosynthesis
3HAD140	3hmrsACP[c] -> h2o[c] + tmrs2eACP[c]	Fatty acid biosynthesis
3HAD141	3hcmrs7eACP[c] -> h2o[c] + t3c7mrseACP[c]	Fatty acid biosynthesis
3HAD160	3hpalmACP[c] -> h2o[c] + tpalm2eACP[c]	Fatty acid biosynthesis
3HAD161	3hcpalm9eACP[c] -> h2o[c] + t3c9palmeACP[c]	Fatty acid biosynthesis
3HAD180	3hoctaACP[c] -> h2o[c] + toctd2eACP[c]	Fatty acid biosynthesis
3HAD181	3hcvac11eACP[c] -> h2o[c] + t3c11vaceACP[c]	Fatty acid biosynthesis
3HAD40	3haACP[c] -> h2o[c] + but2eACP[c]	Fatty acid biosynthesis
3HAD60	3hhexACP[c] -> h2o[c] + thex2eACP[c]	Fatty acid biosynthesis
3HAD80	3hoctACP[c] -> h2o[c] + toct2eACP[c]	Fatty acid biosynthesis
3OAR100	h[c] + 3odecACP[c] + nadph[c] <=> 3hdecACP[c] + nadp[c]	Fatty acid biosynthesis
3OAR120	h[c] + nadph[c] + 3oddecACP[c] <=> 3hddecACP[c] + nadp[c]	Fatty acid biosynthesis
3OAR121	h[c] + nadph[c] + 3ocddec5eACP[c] -> 3hcddec5eACP[c] + nadp[c]	Fatty acid biosynthesis
3OAR140	h[c] + nadph[c] + 3omrsACP[c] -> 3hmrsACP[c] + nadp[c]	Fatty acid biosynthesis
3OAR141	h[c] + nadph[c] + 3ocmrs7eACP[c] -> 3hcmrs7eACP[c] + nadp[c]	Fatty acid biosynthesis
3OAR160	h[c] + nadph[c] + 3opalmACP[c] <=> 3hpalmACP[c] + nadp[c]	Fatty acid biosynthesis
3OAR161	h[c] + nadph[c] + 3ocpalm9eACP[c] -> 3hcpalm9eACP[c] + nadp[c]	Fatty acid biosynthesis
3OAR180	h[c] + nadph[c] + 3ooctdACP[c] -> 3hoctaACP[c] + nadp[c]	Fatty acid biosynthesis
3OAR181	h[c] + nadph[c] + 3ocvac11eACP[c] -> 3hcvac11eACP[c] + nadp[c]	Fatty acid biosynthesis
3OAR40	h[c] + nadph[c] + actACP[c] <=> 3haACP[c] + nadp[c]	Fatty acid biosynthesis
3OAR60	h[c] + nadph[c] + 3ohexACP[c] <=> 3hhexACP[c] + nadp[c]	Fatty acid biosynthesis
3OAR80	h[c] + nadph[c] + 3ooctACP[c] <=> 3hoctACP[c] + nadp[c]	Fatty acid biosynthesis
3OAS100	h[c] + malACP[c] + ocACP[c] -> co2[c] + 3odecACP[c] + ACP[c]	Fatty acid biosynthesis
3OAS120	h[c] + malACP[c] + dcaACP[c] -> co2[c] + 3oddecACP[c] + ACP[c]	Fatty acid biosynthesis
3OAS121	h[c] + malACP[c] + cdec3eACP[c] -> co2[c] + 3ocddec5eACP[c] + ACP[c]	Fatty acid biosynthesis
3OAS140	h[c] + malACP[c] + ddcaACP[c] -> co2[c] + 3omrsACP[c] + ACP[c]	Fatty acid biosynthesis
3OAS141	h[c] + malACP[c] + cddec5eACP[c] -> co2[c] + 3ocmrs7eACP[c] + ACP[c]	Fatty acid biosynthesis
3OAS160	h[c] + malACP[c] + myrsACP[c] -> co2[c] + 3opalmACP[c] + ACP[c]	Fatty acid biosynthesis
3OAS161	h[c] + malACP[c] + tdeACP[c] -> co2[c] + 3ocpalm9eACP[c] + ACP[c]	Fatty acid biosynthesis
3OAS180	h[c] + malACP[c] + palmACP[c] -> co2[c] + 3ooctdACP[c] + ACP[c]	Fatty acid biosynthesis
3OAS181	h[c] + malACP[c] + hdeACP[c] -> co2[c] + 3ocvac11eACP[c] + ACP[c]	Fatty acid biosynthesis
3OAS60	h[c] + malACP[c] + butACP[c] -> co2[c] + 3ohexACP[c] + ACP[c]	Fatty acid biosynthesis
3OAS80	h[c] + malACP[c] + hexACP[c] -> co2[c] + 3ooctACP[c] + ACP[c]	Fatty acid biosynthesis
ACBIPGT	h[c] + adocbip[c] + gtp[c] -> agdpcbi[c] + ppi[c]	Porphyrin and chlorophyll metabolism
ACCOACr	atp[c] + accoa[c] + hco3[c] <=> h[c] + adp[c] + malcoa[c] + pi[c]	Pyruvate metabolism
ACGK	atp[c] + acglu[c] -> adp[c] + acg5p[c]	Urea cycle and metabolism of amino groups
ACHBS	h[c] + pyr[c] + 2obut[c] -> co2[c] + 2ahbut[c]	Valine leucine and isoleucine biosynthesis
ACKr	atp[c] + ac[c] <=> adp[c] + actp[c]	Pyruvate metabolism
ACLS	h[c] + 2 pyr[c] -> co2[c] + alac-S[c]	C5-Branched dibasic acid metabolism
ACONT	cit[c] <=> icit[c]	Citrate cycle (TCA cycle)
ACOTA	akg[c] + acorn[c] <=> glu-L[c] + acg5sa[c]	Urea cycle and metabolism of amino groups
ADCL	4adcho[c] -> h[c] + pyr[c] + 4abz[c]	Folate biosynthesis
ADCPS2	atp[c] + adcobhex[c] + applp[c] -> h[c] + adocbip[c] + adp[c] + pi[c]	Porphyrin and chlorophyll metabolism
ADCS	gln-L[c] + chor[c] -> glu-L[c] + 4adcho[c]	Folate biosynthesis
ADCYRS	4 h2o[c] + 4 atp[c] + 4 gln-L[c] + adcobdam[c] -> 4 h[c] + 4 glu-L[c] + 4 adp[c] + 4 pi[c] + adcobhex[c]	Porphyrin and chlorophyll metabolism
ADK1	atp[c] + amp[c] <=> 2 adp[c]	Purine metabolism
ADMDC	h[c] + amet[c] -> co2[c] + ametam[c]	Arginine and proline metabolism
ADOCBLS	agdpcbi[c] + rdmbzi[c] -> h[c] + adocbl[c] + gmp[c]	Porphyrin and chlorophyll metabolism
ADPT	ade[c] + prpp[c] -> ppi[c] + amp[c]	Purine metabolism
ADSK	atp[c] + aps[c] -> h[c] + adp[c] + paps[c]	Sulfur Cysteine and methionine metabolism
ADSL1r	dcamp[c] <=> amp[c] + fum[c]	Purine metabolism
ADSL2r	25aics[c] <=> aicar[c] + fum[c]	Purine metabolism
ADSS	gtp[c] + asp-L[c] + imp[c] -> 2 h[c] + pi[c] + dcamp[c] + gdp[c]	Purine metabolism
AGMT	h2o[c] + agm[c] -> ptrc[c] + urea[c]	Arginine and proline metabolism
AGPAT160	palmACP[c] + 1hdecg3p[c] -> ACP[c] + pa160[c]	Fatty acid biosynthesis
AGPAT161	hdeACP[c] + 1hdec9eg3p[c] -> ACP[c] + pa161[c]	Fatty acid biosynthesis
AGPAT180	1odecg3p[c] + ocdcaACP[c] -> ACP[c] + pa180[c]	Fatty acid biosynthesis
AGPAT181	1odec11eg3p[c] + octeACP[c] -> ACP[c] + pa181[c]	Fatty acid biosynthesis
AGPAT181(9)	1odec9eg3p[c] + octe(9)ACP[c] -> ACP[c] + pa181_9[c]	Fatty acid biosynthesis
AGPAT182(9_12)	1odec912eg3p[c] + octe(9_12)ACP[c] -> ACP[c] + pa182_9_12[c]	Fatty acid biosynthesis
AGPAT183(6_9_12)	1odec6912eg3p[c] + octe(6_9_12)ACP[c] -> ACP[c] + pa183_6_9_12[c]	Fatty acid biosynthesis
AGPAT183(9_12_15)	octe(9_12)ACP[c] + 1odec91215eg3p[c] -> ACP[c] + pa183_9_12_15[c]	Fatty acid biosynthesis
AGPR	nadp[c] + pi[c] + acg5sa[c] <=> h[c] + nadph[c] + acg5p[c]	Urea cycle and metabolism of amino groups
AHCi	h2o[c] + ahcys[c] -> adn[c] + hcys-L[c]	Sulfur Cysteine and methionine metabolism
AICART	aicar[c] + 10fthf[c] <=> fprica[c] + thf[c]	Purine metabolism
AIRCr	co2[c] + air[c] <=> h[c] + 5aizc[c]	Purine metabolism
ALAALAr	atp[c] + 2 ala-D[c] <=> h[c] + adp[c] + pi[c] + alaala[c]	Alanine, aspartate and glutamate metabolism
ALAD_syn	h[c] + pyr[c] + nadh[c] + nh4[c] -> h2o[c] + nad[c] + ala-L[c]	Alanine, aspartate and glutamate metabolism
ALAR	ala-L[c] <=> ala-D[c]	Alanine, aspartate and glutamate metabolism
ANPRT	prpp[c] + anth[c] -> ppi[c] + pran[c]	Phenylalanine tyrosine and tryptophan biosynthesis
ANS	gln-L[c] + chor[c] -> h[c] + glu-L[c] + pyr[c] + anth[c]	Phenylalanine tyrosine and tryptophan biosynthesis
ARGDC	h[c] + arg-L[c] -> co2[c] + agm[c]	Arginine and proline metabolism
ARGSL	argsuc[c] <=> fum[c] + arg-L[c]	Alanine, aspartate and glutamate metabolism
ARGSS	atp[c] + asp-L[c] + citr-L[c] -> h[c] + ppi[c] + amp[c] + argsuc[c]	Alanine, aspartate and glutamate metabolism
ASADi	h[c] + nadph[c] + 4pasp[c] -> nadp[c] + pi[c] + aspsa[c]	Alanine, aspartate and glutamate metabolism
ASNS1	h2o[c] + atp[c] + gln-L[c] + asp-L[c] -> h[c] + glu-L[c] + ppi[c] + amp[c] + asn-L[c]	Nitrogen metabolism
ASP1DC	h[c] + asp-L[c] -> co2[c] + ala-B[c]	Alanine, aspartate and glutamate metabolism
ASPCT	asp-L[c] + cbp[c] -> h[c] + pi[c] + cbasp[c]	Pyrimidine metabolism
ASPKi	atp[c] + asp-L[c] -> adp[c] + 4pasp[c]	Alanine, aspartate and glutamate metabolism
ASPO6	o2[c] + asp-L[c] -> h[c] + h2o2[c] + iasp[c]	Nicotinate and nicotinamide metabolism
ASPTA	akg[c] + asp-L[c] <=> glu-L[c] + oaa[c]	Carbon fixation
ATPPRT	atp[c] + prpp[c] -> ppi[c] + prbatp[c]	Histidine metabolism
ATPS4rpp	3 adp[c] + 3 pi[c] + 14 h[p] -> 3 h2o[c] + 11 h[c] + 3 atp[c]	Oxidative phosphorylation
ATPSu	3 adp[c] + 3 pi[c] + 14 h[v] -> 3 h2o[c] + 11 h[c] + 3 atp[c]	Oxidative phosphorylation
BCAROHX	o2[c] + h[c] + nadph[c] + bcarote[c] -> h2o[c] + nadp[c] + bcryptox[c]	Carotenoid Biosynthesis
BCAROHX2	o2[c] + h[c] + nadph[c] + bcryptox[c] -> h2o[c] + nadp[c] + zeax[c]	Carotenoid Biosynthesis
BCAROKE	o2[c] + bcarote[c] -> h2o[c] + echin[c]	Carotenoid Biosynthesis
BPNT	h2o[c] + pap[c] -> pi[c] + amp[c]	Sulfur Cysteine and methionine metabolism
CA2abcpp	h2o[c] + atp[c] + ca2[p] -> h[c] + adp[c] + pi[c] + ca2[c]	Transport
CA2tex	ca2[e] <=> ca2[p]	Transport
CBFCu	2 h[c] + pqh2[v] + 2 pcox[v] -> 4 h[v] + pq[v] + 2 pcrd[v]	Photosynthesis
CBPS	h2o[c] + 2 atp[c] + hco3[c] + gln-L[c] -> 2 h[c] + glu-L[c] + 2 adp[c] + pi[c] + cbp[c]	Pyrimidine metabolism
CDPMEK	atp[c] + 4c2me[c] -> h[c] + adp[c] + 2p4c2me[c]	Terpenoid backbone biosynthesis
CHORM	chor[c] -> pphn[c]	Phenylalanine tyrosine and tryptophan biosynthesis
CHORS	3psme[c] -> pi[c] + chor[c]	Phenylalanine tyrosine and tryptophan biosynthesis
CHPHYS	h[c] + chlld[c] + phdp[c] -> ppi[c] + cholphya[c]	Porphyrin and chlorophyll metabolism
CO2tex	co2[e] <=> co2[p]	Transport
COBALT2abcpp_syn	h2o[c] + atp[c] + cobalt2[p] -> h[c] + adp[c] + pi[c] + cobalt2[c]	Transport
COBALT2tex	cobalt2[e] <=> cobalt2[p]	Transport
COCHL	h2o[c] + atp[c] + cobalt2[c] + hgbam[c] -> 2 h[c] + adp[c] + pi[c] + co2dam[c]	Porphyrin and chlorophyll metabolism
CPPPGO	o2[c] + 2 h[c] + cpppg3[c] -> 2 co2[c] + 2 h2o[c] + pppg9[c]	Porphyrin and chlorophyll metabolism
CS	h2o[c] + accoa[c] + oaa[c] -> h[c] + coa[c] + cit[c]	Citrate cycle (TCA cycle)
CTPS1	atp[c] + nh4[c] + utp[c] -> 2 h[c] + adp[c] + pi[c] + ctp[c]	Pyrimidine metabolism
CU2abcpp_syn	h2o[c] + atp[c] + cu2[p] -> h[c] + adp[c] + pi[c] + cu2[c]	Transport
CU2tex	cu2[e] <=> cu2[p]	Transport
CYO1b_syn	4 h[c] + 0.5 o2[v] + 2 focytc6[v] -> 2 h[v] + h2o[v] + 2 ficytc6[v]	Photosynthesis
CYRDAAT	h[c] + atp[c] + co1dam[c] -> adcobdam[c] + pppi[c]	Porphyrin and chlorophyll metabolism
CYRDAR	nadh[c] + 2 co2dam[c] -> h[c] + nad[c] + 2 co1dam[c]	Porphyrin and chlorophyll metabolism
CYSS	acser[c] + h2s[c] -> h[c] + ac[c] + cys-L[c]	Sulfur Cysteine and methionine metabolism
CYTK1	atp[c] + cmp[c] <=> adp[c] + cdp[c]	Pyrimidine metabolism
DAPDC	h[c] + 26dap-M[c] -> co2[c] + lys-L[c]	Lysine metabolism
DAPE	26dap-LL[c] <=> 26dap-M[c]	Lysine metabolism
DASYN160	h[c] + pa160[c] + ctp[c] -> ppi[c] + cdpdhdecg[c]	Fatty acid biosynthesis
DASYN161	h[c] + pa161[c] + ctp[c] -> ppi[c] + cdpdhdec9eg[c]	Fatty acid biosynthesis
DASYN180	h[c] + pa180[c] + ctp[c] -> ppi[c] + cdpdodecg[c]	Fatty acid biosynthesis
DASYN181	h[c] + pa181[c] + ctp[c] -> ppi[c] + cdpdodec11eg[c]	Fatty acid biosynthesis
DASYN181(9)	h[c] + pa181_9[c] + ctp[c] -> ppi[c] + cdpdodec9eg[c]	Fatty acid biosynthesis
DASYN182(9_12)	h[c] + pa182_9_12[c] + ctp[c] -> ppi[c] + cdpdodec912eg[c]	Fatty acid biosynthesis
DASYN183(6_9_12)	h[c] + pa183_6_9_12[c] + ctp[c] -> ppi[c] + cdpdodec6912eg[c]	Fatty acid biosynthesis
DASYN183(9_12_15)	h[c] + pa183_9_12_15[c] + ctp[c] -> ppi[c] + cdpdodec91215eg[c]	Fatty acid biosynthesis
DB4PS	ru5p-D[c] -> h[c] + db4p[c] + for[c]	Riboflavin metabolism
DDPA	h2o[c] + e4p[c] + pep[c] -> pi[c] + 2dda7p[c]	Phenylalanine tyrosine and tryptophan biosynthesis
DES__12	o2[c] + 2 h[c] + octe(9)ACP[c] + 2 fdxr-2_2[c] -> 2 h2o[c] + octe(9_12)ACP[c] + 2 fdxo-2_2[c]	Fatty acid biosynthesis
DES__15	o2[c] + 2 h[c] + octe(9_12)ACP[c] + 2 fdxr-2_2[c] -> 2 h2o[c] + 2 fdxo-2_2[c] + octe(9_12_15)ACP[c]	Fatty acid biosynthesis
DES__6B	o2[c] + 2 h[c] + octe(9_12)ACP[c] + 2 fdxr-2_2[c] -> 2 h2o[c] + octe(6_9_12)ACP[c] + 2 fdxo-2_2[c]	Fatty acid biosynthesis
DES__9	o2[c] + 2 h[c] + ocdcaACP[c] + 2 fdxr-2_2[c] -> 2 h2o[c] + octe(9)ACP[c] + 2 fdxo-2_2[c]	Fatty acid biosynthesis
DGDG160	udpgal[c] + mgdg160[c] -> dgdg160[c] + udp[c]	Galactolipids metabolism
DGDG161	udpgal[c] + mgdg161[c] -> udp[c] + dgdg161[c]	Galactolipids metabolism
DGDG180	udpgal[c] + mgdg180[c] -> udp[c] + dgdg180[c]	Galactolipids metabolism
DGDG181	udpgal[c] + mgdg181[c] -> udp[c] + dgdg181[c]	Galactolipids metabolism
DGDG181(9)	udpgal[c] + mgdg181_9[c] -> udp[c] + dgdg181_9[c]	Galactolipids metabolism
DGDG182(9_12)	udpgal[c] + mgdg182_9_12[c] -> udp[c] + dgdg182_9_12[c]	Galactolipids metabolism
DGDG183(6_9_12)	udpgal[c] + mgdg183_6_9_12[c] -> udp[c] + dgdg183_6_9_12[c]	Galactolipids metabolism
DGDG183(9_12_15)	udpgal[c] + mgdg183_9_12_15[c] -> udp[c] + dgdg183_9_12_15[c]	Galactolipids metabolism
DHAD1	23dhmb[c] -> h2o[c] + 3mob[c]	Valine leucine and isoleucine biosynthesis
DHAD2	23dhmp[c] -> h2o[c] + 3mop[c]	Valine leucine and isoleucine biosynthesis
DHDPRy	h[c] + nadph[c] + 23dhdp[c] -> nadp[c] + thdp[c]	Lysine metabolism
DHDPS	pyr[c] + aspsa[c] -> 2 h2o[c] + h[c] + 23dhdp[c]	Lysine metabolism
DHFR	h[c] + nadph[c] + dhf[c] <=> nadp[c] + thf[c]	Folate biosynthesis
DHFS	glu-L[c] + atp[c] + dhpt[c] -> h[c] + adp[c] + pi[c] + dhf[c]	Folate biosynthesis
DHNPA	dhnpt[c] -> gcald[c] + 2ahhmp[c]	Folate biosynthesis
DHORD	o2[c] + dhor-S[c] <=> h2o2[c] + orot[c]	Pyrimidine metabolism
DHORTS	h2o[c] + dhor-S[c] <=> h[c] + cbasp[c]	Pyrimidine metabolism
DHQS	2dda7p[c] -> pi[c] + 3dhq[c]	Phenylalanine tyrosine and tryptophan biosynthesis
DHQTi	3dhq[c] -> h2o[c] + 3dhsk[c]	Phenylalanine tyrosine and tryptophan biosynthesis
DMATT	dmpp[c] + ipdp[c] -> ppi[c] + grdp[c]	Terpenoid backbone biosynthesis
DMPPS_syn	h[c] + nadph[c] + h2mb4p[c] -> h2o[c] + nadp[c] + dmpp[c]	Terpenoid backbone biosynthesis
DM_5mdru1p	5mdru1p[c] ->	Modeling
DNMPPA	h2o[c] + dhpmp[c] -> pi[c] + dhnpt[c]	Folate biosynthesis
DNTPPA	h2o[c] + ahdt[c] -> h[c] + ppi[c] + dhpmp[c]	Folate biosynthesis
DPCOAK	atp[c] + dpcoa[c] -> h[c] + adp[c] + coa[c]	Pantothenate and CoA biosynthesis
DPPS	7 ipdp[c] + frdp[c] -> 7 ppi[c] + decdp[c]	Terpenoid backbone biosynthesis
DPR	h[c] + nadph[c] + 2dhp[c] -> nadp[c] + pant-R[c]	Pantothenate and CoA biosynthesis
DTMPK	atp[c] + dtmp[c] <=> adp[c] + dtdp[c]	Pyrimidine metabolism
DVOCHR	h[c] + nadph[c] + dvpchlld[c] -> nadp[c] + pchlld[c]	Porphyrin and chlorophyll metabolism
DXPRIi	h[c] + nadph[c] + dxyl5p[c] -> nadp[c] + 2me4p[c]	Sterol biosynthesis
DXPS	h[c] + pyr[c] + g3p[c] -> co2[c] + dxyl5p[c]	Sterol biosynthesis
EAR100y	tdec2eACP[c] + h[c] + nadph[c] -> nadp[c] + dcaACP[c]	Fatty acid biosynthesis
EAR120y	tddec2eACP[c] + h[c] + nadph[c] -> nadp[c] + ddcaACP[c]	Fatty acid biosynthesis
EAR121y	t3c5ddeceACP[c] + h[c] + nadph[c] -> nadp[c] + cddec5eACP[c]	Fatty acid biosynthesis
EAR140y	tmrs2eACP[c] + h[c] + nadph[c] -> nadp[c] + myrsACP[c]	Fatty acid biosynthesis
EAR141y	t3c7mrseACP[c] + h[c] + nadph[c] -> nadp[c] + tdeACP[c]	Fatty acid biosynthesis
EAR160y	tpalm2eACP[c] + h[c] + nadph[c] -> nadp[c] + palmACP[c]	Fatty acid biosynthesis
EAR161y	t3c9palmeACP[c] + h[c] + nadph[c] -> nadp[c] + hdeACP[c]	Fatty acid biosynthesis
EAR180y	toctd2eACP[c] + h[c] + nadph[c] -> nadp[c] + ocdcaACP[c]	Fatty acid biosynthesis
EAR181y	t3c11vaceACP[c] + h[c] + nadph[c] -> nadp[c] + octeACP[c]	Fatty acid biosynthesis
EAR40y	but2eACP[c] + h[c] + nadph[c] -> nadp[c] + butACP[c]	Fatty acid biosynthesis
EAR60y	thex2eACP[c] + h[c] + nadph[c] -> nadp[c] + hexACP[c]	Fatty acid biosynthesis
EAR80y	toct2eACP[c] + h[c] + nadph[c] -> nadp[c] + ocACP[c]	Fatty acid biosynthesis
ENO	2pg[c] <=> h2o[c] + pep[c]	Glycolysis/Gluconeogenesis
EX_ca2(e)	ca2[e] <=>	Exchange reactions
EX_co2(e)	<=> co2[e]	Exchange reactions
EX_cobalt2(e)	cobalt2[e] <=>	Exchange reactions
EX_cu2(e)	cu2[e] <=>	Exchange reactions
EX_fe2(e)	fe2[e] <=>	Exchange reactions
EX_h(e)	h[e] <=>	Exchange reactions
EX_h2o(e)	h2o[e] <=>	Exchange reactions
EX_k(e)	k[e] <=>	Exchange reactions
EX_mg2(e)	mg2[e] <=>	Exchange reactions
EX_mn2(e)	mn2[e] <=>	Exchange reactions
EX_mobd(e)	mobd[e] <=>	Exchange reactions
EX_na1(e)	na1[e] <=>	Exchange reactions
EX_no3(e)	no3[e] <=>	Exchange reactions
EX_o2(e)	o2[e] <=>	Exchange reactions
EX_photon(e)	<=> photon[e]	Exchange reactions
EX_pi(e)	pi[e] <=>	Exchange reactions
EX_so4(e)	so4[e] <=>	Exchange reactions
EX_zn2(e)	zn2[e] <=>	Exchange reactions
FBA	fdp[c] <=> g3p[c] + dhap[c]	Glycolysis/Gluconeogenesis
FBP	h2o[c] + fdp[c] -> pi[c] + f6p[c]	Glycolysis/Gluconeogenesis
FCLT	fe2[c] + ppp9[c] -> 2 h[c] + pheme[c]	Porphyrin and chlorophyll metabolism
FE2abcpp	h2o[c] + atp[c] + fe2[p] -> h[c] + adp[c] + pi[c] + fe2[c]	Transport
FE2tex	fe2[e] <=> fe2[p]	Transport
FMNAT	h[c] + atp[c] + fmn[c] -> ppi[c] + fad[c]	Riboflavin metabolism
FNOR	h[c] + nadp[c] + 2 fdxr-2_2[c] <=> nadph[c] + 2 fdxo-2_2[c]	Photosynthesis
FOLD3	4abz[c] + 2ahhmd[c] -> ppi[c] + dhpt[c]	Folate biosynthesis
FRTT	ipdp[c] + frdp[c] -> ppi[c] + ggdp[c]	Sterol biosynthesis
FTHFLi	atp[c] + thf[c] + for[c] -> adp[c] + pi[c] + 10fthf[c]	Folate biosynthesis
FTR	2 h[c] + 2 fdxr-2_2[c] + trdox[c] -> 2 fdxo-2_2[c] + trdrd[c]	Others
FUM	h2o[c] + fum[c] <=> mal-L[c]	Citrate cycle (TCA cycle)
G1SATi	glu1sa[c] -> 5aop[c]	Porphyrin and chlorophyll metabolism
G3PAT160	palmACP[c] + glyc3p[c] -> ACP[c] + 1hdecg3p[c]	Fatty acid biosynthesis
G3PAT161	hdeACP[c] + glyc3p[c] -> ACP[c] + 1hdec9eg3p[c]	Fatty acid biosynthesis
G3PAT180	ocdcaACP[c] + glyc3p[c] -> ACP[c] + 1odecg3p[c]	Fatty acid biosynthesis
G3PAT181	octeACP[c] + glyc3p[c] -> ACP[c] + 1odec11eg3p[c]	Fatty acid biosynthesis
G3PAT181(9)	octe(9)ACP[c] + glyc3p[c] -> ACP[c] + 1odec9eg3p[c]	Fatty acid biosynthesis
G3PAT182(9_12)	octe(9_12)ACP[c] + glyc3p[c] -> ACP[c] + 1odec912eg3p[c]	Fatty acid biosynthesis
G3PAT183(9_12_15)	octe(9_12_15)ACP[c] + glyc3p[c] -> ACP[c] + 1odec91215eg3p[c]	Fatty acid biosynthesis
G3PAT184(6_9_12_15)	octe(6_9_12)ACP[c] + glyc3p[c] -> ACP[c] + 1odec6912eg3p[c]	Fatty acid biosynthesis
G3PD2	nad[c] + glyc3p[c] <=> h[c] + nadh[c] + dhap[c]	Glycerolipid metabolism
G5SADs	glu5sa[c] -> h2o[c] + h[c] + 1pyr5c[c]	Others
G5SD	h[c] + nadph[c] + glu5p[c] -> nadp[c] + pi[c] + glu5sa[c]	Urea cycle and metabolism of amino groups
GALU	h[c] + utp[c] + g1p[c] <=> ppi[c] + udpg[c]	Starch and sucrose metabolism
GAPDi(nadp)	h[c] + nadph[c] + 13dpg[c] -> nadp[c] + pi[c] + g3p[c]	Carbon fixation
GARFT	10fthf[c] + gar[c] <=> h[c] + thf[c] + fgam[c]	Purine metabolism
GCALDD	h2o[c] + nad[c] + gcald[c] -> 2 h[c] + nadh[c] + glyclt[c]	Others
GCATENEC	gcarote[c] -> bcarote[c]	Carotenoid Biosynthesis
GF6PTA	gln-L[c] + f6p[c] -> glu-L[c] + gam6p[c]	Glutamate metabolism
GGDPR	3 h[c] + 3 nadph[c] + ggdp[c] -> 3 nadp[c] + phdp[c]	Terpenoid backbone biosynthesis
GHMT2r	thf[c] + ser-L[c] <=> h2o[c] + gly[c] + mlthf[c]	Arginine and proline metabolism
GK1	atp[c] + gmp[c] <=> adp[c] + gdp[c]	Purine metabolism
GLCS1	adpglc[c] -> h[c] + adp[c] + glycogen[c]	Starch and sucrose metabolism
GLGC	h[c] + atp[c] + g1p[c] -> ppi[c] + adpglc[c]	Starch and sucrose metabolism
GLU5K	glu-L[c] + atp[c] -> adp[c] + glu5p[c]	Urea cycle and metabolism of amino groups
GLUCYS	glu-L[c] + atp[c] + cys-L[c] -> h[c] + adp[c] + pi[c] + glucys[c]	Glutamate metabolism
GLUDy	h2o[c] + nadp[c] + glu-L[c] <=> h[c] + nadph[c] + akg[c] + nh4[c]	Nitrogen metabolism
GLUPRT	h2o[c] + gln-L[c] + prpp[c] -> glu-L[c] + ppi[c] + pram[c]	Purine metabolism
GLUR	glu-D[c] <=> glu-L[c]	Glutamate metabolism
GLUTRR	h[c] + nadph[c] + glutrna[c] -> nadp[c] + glu1sa[c] + trnaglu[c]	Porphyrin and chlorophyll metabolism
GLUTRS	glu-L[c] + atp[c] + trnaglu[c] -> ppi[c] + amp[c] + glutrna[c]	Glutamate metabolism
GLYCL	thf[c] + nad[c] + gly[c] -> co2[c] + nadh[c] + nh4[c] + mlthf[c]	Arginine and proline metabolism
GLYCTO_syn	nad[c] + glyclt[c] -> h[c] + nadh[c] + glx[c]	Glyoxylate and dicarboxylate metabolism
GMPS	atp[c] + nh4[c] + xmp[c] -> 2 h[c] + ppi[c] + amp[c] + gmp[c]	Glutamate metabolism
GRTT	ipdp[c] + grdp[c] -> ppi[c] + frdp[c]	Sterol biosynthesis
GTHS	atp[c] + gly[c] + glucys[c] -> h[c] + adp[c] + pi[c] + gthrd[c]	Glutamate metabolism
GTPCI	h2o[c] + gtp[c] -> h[c] + for[c] + ahdt[c]	Folate biosynthesis
GTPCII	3 h2o[c] + gtp[c] -> 2 h[c] + ppi[c] + for[c] + 25dhpp[c]	Riboflavin metabolism
H2Otex	h2o[e] <=> h2o[p]	Transport
H2Otpp	h2o[p] <=> h2o[c]	Transport
H2Otu_syn	h2o[v] <=> h2o[c]	Transport
HCO3E	co2[c] + h2o[c] <=> h[c] + hco3[c]	Photosynthesis
HEMEOS	h2o[c] + frdp[c] + pheme[c] -> ppi[c] + hemeO[c]	Porphyrin and chlorophyll metabolism
HGPHT	hgentis[c] + h[c] + phdp[c] -> co2[c] + ppi[c] + 2m6phol[c]	Ubiquinone and other pterpenoids biosynthesis
HISTD	h2o[c] + 2 nad[c] + histd[c] -> 3 h[c] + 2 nadh[c] + his-L[c]	Histidine metabolism
HISTP	h2o[c] + hisp[c] -> pi[c] + histd[c]	Histidine metabolism
HMBS	h2o[c] + 4 ppbng[c] -> 4 nh4[c] + hmbil[c]	Porphyrin and chlorophyll metabolism
HPPK	atp[c] + 2ahhmp[c] -> h[c] + amp[c] + 2ahhmd[c]	Folate biosynthesis
HSDx	nad[c] + hom-L[c] <=> h[c] + nadh[c] + aspsa[c]	Lysine metabolism
HSERTA	accoa[c] + hom-L[c] -> coa[c] + achms[c]	Sulfur Cysteine and methionine metabolism
HSK	atp[c] + hom-L[c] -> h[c] + adp[c] + phom[c]	Arginine and proline metabolism
HSTPT	glu-L[c] + imacp[c] -> akg[c] + hisp[c]	Histidine metabolism
Htex	h[e] <=> h[p]	Transport
ICDHy	nadp[c] + icit[c] -> co2[c] + nadph[c] + akg[c]	Citrate cycle (TCA cycle)
IG3PS	gln-L[c] + prlp[c] -> h[c] + glu-L[c] + aicar[c] + eig3p[c]	Histidine metabolism
IGPDH	eig3p[c] -> h2o[c] + imacp[c]	Histidine metabolism
IGPS	h[c] + 2cpr5p[c] -> co2[c] + h2o[c] + 3ig3p[c]	Phenylalanine tyrosine and tryptophan biosynthesis
ILETA	akg[c] + ile-L[c] <=> glu-L[c] + 3mop[c]	Valine leucine and isoleucine biosynthesis
IMPC	h2o[c] + imp[c] <=> fprica[c]	Purine metabolism
IMPD	h2o[c] + imp[c] + nad[c] -> h[c] + nadh[c] + xmp[c]	Purine metabolism
IPDPS_syn	h[c] + nadph[c] + h2mb4p[c] -> h2o[c] + nadp[c] + ipdp[c]	Terpenoid backbone biosynthesis
IPMD	nad[c] + 3c2hmp[c] -> h[c] + nadh[c] + 3c4mop[c]	Valine leucine and isoleucine biosynthesis
IPPMIa	3c2hmp[c] <=> h2o[c] + 2ippm[c]	Valine leucine and isoleucine biosynthesis
IPPMIb	h2o[c] + 2ippm[c] <=> 3c3hmp[c]	Valine leucine and isoleucine biosynthesis
IPPS	h2o[c] + accoa[c] + 3mob[c] -> h[c] + coa[c] + 3c3hmp[c]	Pyruvate metabolism
KARA1i	h[c] + nadph[c] + alac-S[c] -> nadp[c] + 23dhmb[c]	Valine leucine and isoleucine biosynthesis
KARA2i	h[c] + nadph[c] + 2ahbut[c] -> nadp[c] + 23dhmp[c]	Valine leucine and isoleucine biosynthesis
KAS15	h[c] + malACP[c] + accoa[c] -> co2[c] + actACP[c] + coa[c]	Fatty acid biosynthesis
Kex	k[e] <=> k[p]	Transport
Ktpp	h[p] + k[p] -> h[c] + k[c]	Transport
LEUTAi	glu-L[c] + 4mop[c] -> akg[c] + leu-L[c]	Valine leucine and isoleucine biosynthesis
LYCOPC	lycop[c] -> gcarote[c]	Carotenoid Biosynthesis
MCOATA	ACP[c] + malcoa[c] <=> malACP[c] + coa[c]	Fatty acid biosynthesis
MDH	nad[c] + mal-L[c] <=> h[c] + nadh[c] + oaa[c]	Citrate cycle (TCA cycle)
MECDPDH_syn	nadph[c] + 2mecdp[c] -> h2o[c] + nadp[c] + h2mb4p[c]	Terpenoid backbone biosynthesis
MECDPS	2p4c2me[c] -> cmp[c] + 2mecdp[c]	Terpenoid backbone biosynthesis
MEPCT	h[c] + ctp[c] + 2me4p[c] -> ppi[c] + 4c2me[c]	Sterol biosynthesis
METACH	h2s[c] + achms[c] -> h[c] + ac[c] + hcys-L[c]	Sulfur Cysteine and methionine metabolism
METAT	h2o[c] + atp[c] + met-L[c] -> ppi[c] + pi[c] + amet[c]	Sulfur Cysteine and methionine metabolism
METS	hcys-L[c] + 5mthf[c] -> h[c] + thf[c] + met-L[c]	Sulfur Cysteine and methionine metabolism
MG2tex	mg2[e] <=> mg2[p]	Transport
MG2tpp	h2o[c] + atp[c] + mg2[p] -> h[c] + adp[c] + pi[c] + mg2[c]	Transport
MGDG160	udpgal[c] + 12dgr160[c] -> h[c] + mgdg160[c] + udp[c]	Galactolipids metabolism
MGDG161	udpgal[c] + 12dgr161[c] -> h[c] + udp[c] + mgdg161[c]	Galactolipids metabolism
MGDG180	udpgal[c] + 12dgr180[c] -> h[c] + udp[c] + mgdg180[c]	Galactolipids metabolism
MGDG181	udpgal[c] + 12dgr181[c] -> h[c] + udp[c] + mgdg181[c]	Galactolipids metabolism
MGDG181(9)	udpgal[c] + 12dgr181_9[c] -> h[c] + udp[c] + mgdg181_9[c]	Galactolipids metabolism
MGDG182(9_12)	udpgal[c] + 12dgr182_9_12[c] -> h[c] + udp[c] + mgdg182_9_12[c]	Galactolipids metabolism
MGDG183(6_9_12)	udpgal[c] + 12dgr183_6_9_12[c] -> h[c] + udp[c] + mgdg183_6_9_12[c]	Galactolipids metabolism
MGDG183(9_12_15)	udpgal[c] + 12dgr183_9_12_15[c] -> h[c] + udp[c] + mgdg183_9_12_15[c]	Galactolipids metabolism
MNt2pp	h[p] + mn2[p] -> h[c] + mn2[c]	Transport
MNtex	mn2[e] <=> mn2[p]	Transport
MOBDabcpp	h2o[c] + atp[c] + mobd[p] -> h[c] + adp[c] + pi[c] + mobd[c]	Transport
MOBDtex	mobd[e] <=> mobd[p]	Transport
MOHMT	h2o[c] + 3mob[c] + mlthf[c] -> thf[c] + 2dhp[c]	Pantothenate and CoA biosynthesis
MPBQ	amet[c] + 2m6phol[c] <=> h[c] + ahcys[c] + 23dmphol[c]	Ubiquinone and other pterpenoids biosynthesis
MPML	h2o[c] + atp[c] + mg2[c] + ppp9[c] <=> 3 h[c] + adp[c] + pi[c] + mppp9[c]	Porphyrin and chlorophyll metabolism
MPOMC1	o2[c] + h[c] + nadph[c] + mppp9om[c] -> h2o[c] + nadp[c] + hmppp9[c]	Porphyrin and chlorophyll metabolism
MPOMMM	o2[c] + h[c] + nadph[c] + hmppp9[c] -> 2 h2o[c] + nadp[c] + omppp9[c]	Porphyrin and chlorophyll metabolism
MPOMOR	o2[c] + h[c] + nadph[c] + omppp9[c] -> 2 h2o[c] + nadp[c] + dvpchlld[c]	Porphyrin and chlorophyll metabolism
MPOMT	amet[c] + mppp9[c] -> ahcys[c] + mppp9om[c]	Porphyrin and chlorophyll metabolism
MTAP	pi[c] + 5mta[c] -> ade[c] + 5mdr1p[c]	Sulfur Cysteine and methionine metabolism
MTHFC	h2o[c] + methf[c] <=> h[c] + 10fthf[c]	Glyoxylate and dicarboxylate metabolism
MTHFD	nadp[c] + mlthf[c] -> nadph[c] + methf[c]	Glyoxylate and dicarboxylate metabolism
MTHFR2	2 h[c] + nadh[c] + mlthf[c] -> nad[c] + 5mthf[c]	Folate biosynthesis
MTRI	5mdr1p[c] -> 5mdru1p[c]	Sulfur Cysteine and methionine metabolism
NADK	atp[c] + nad[c] -> h[c] + nadp[c] + adp[c]	Pantothenate and CoA biosynthesis
NAR_syn	2 h[c] + 2 fdxr-2_2[c] + no3[c] -> h2o[c] + 2 fdxo-2_2[c] + no2[c]	Nitrogen metabolism
NAt3pp	h[p] + na1[c] <=> h[c] + na1[p]	Transport
NAtex	na1[e] <=> na1[p]	Transport
NDH1_3u	h2o[c] + 3 h[c] + nadph[c] + pq[v] + co2[p] -> nadp[c] + hco3[c] + 3 h[v] + pqh2[v]	Transport
NDPK4	atp[c] + dtdp[c] <=> adp[c] + dttp[c]	Pyrimidine metabolism
NDPK5	atp[c] + dgdp[c] <=> adp[c] + dgtp[c]	Purine metabolism
NDPK7	atp[c] + dcdp[c] <=> adp[c] + dctp[c]	Pyrimidine metabolism
NDPK8	atp[c] + dadp[c] <=> adp[c] + datp[c]	Purine metabolism
NNATr	h[c] + atp[c] + nicrnt[c] <=> ppi[c] + dnad[c]	Nicotinate and nicotinamide metabolism
NNDPR	2 h[c] + prpp[c] + quln[c] -> co2[c] + ppi[c] + nicrnt[c]	Nicotinate and nicotinamide metabolism
NO3abcpp	h2o[c] + atp[c] + no3[p] -> h[c] + adp[c] + pi[c] + no3[c]	Transport
NO3tex	no3[e] <=> no3[p]	Transport
NOR_syn	8 h[c] + 6 fdxr-2_2[c] + no2[c] -> 2 h2o[c] + nh4[c] + 6 fdxo-2_2[c]	Nitrogen metabolism
O2tc	o2[p] <=> o2[c]	Transport
O2tex	o2[e] <=> o2[p]	Transport
O2tu	o2[v] <=> o2[c]	Transport
OCBT	cbp[c] + orn[c] <=> h[c] + pi[c] + citr-L[c]	Lysine metabolism
OMCDC	h[c] + 3c4mop[c] -> co2[c] + 4mop[c]	Others
OMPDC	h[c] + orot5p[c] -> co2[c] + ump[c]	Pyrimidine metabolism
ORNTACr	glu-L[c] + acorn[c] <=> acglu[c] + orn[c]	Urea cycle and metabolism of amino groups
ORPT	ppi[c] + orot5p[c] <=> prpp[c] + orot[c]	Pyrimidine metabolism
P5CRx	2 h[c] + nadh[c] + 1pyr5c[c] -> nad[c] + pro-L[c]	Arginine and proline metabolism
PANTS	atp[c] + ala-B[c] + pant-R[c] -> h[c] + ppi[c] + amp[c] + pnto-R[c]	Pantothenate and CoA biosynthesis
PAPA160	h2o[c] + pa160[c] -> pi[c] + 12dgr160[c]	Galactolipids metabolism
PAPA161	h2o[c] + pa161[c] -> pi[c] + 12dgr161[c]	Galactolipids metabolism
PAPA180	h2o[c] + pa180[c] -> pi[c] + 12dgr180[c]	Galactolipids metabolism
PAPA181	h2o[c] + pa181[c] -> pi[c] + 12dgr181[c]	Galactolipids metabolism
PAPA181(9)	h2o[c] + pa181_9[c] -> pi[c] + 12dgr181_9[c]	Galactolipids metabolism
PAPA182(9_12)	h2o[c] + pa182_9_12[c] -> pi[c] + 12dgr182_9_12[c]	Galactolipids metabolism
PAPA183(6_9_12)	h2o[c] + pa183_6_9_12[c] -> pi[c] + 12dgr183_6_9_12[c]	Galactolipids metabolism
PAPA183(9_12_15)	h2o[c] + pa183_9_12_15[c] -> pi[c] + 12dgr183_9_12_15[c]	Galactolipids metabolism
PAPPT3	udcpp[c] + ugmda[c] -> ump[c] + uagmda[c]	Peptidoglycan biosynthesis
PAPSR	paps[c] + trdrd[c] -> 2 h[c] + pap[c] + trdox[c] + so3[c]	Sulfur Cysteine and methionine metabolism
PC11M	amet[c] + pre4[c] -> h[c] + ahcys[c] + pre5[c]	Porphyrin and chlorophyll metabolism
PC17M	amet[c] + pre3b[c] -> 3 h[c] + ahcys[c] + pre4[c]	Porphyrin and chlorophyll metabolism
PC20M	amet[c] + dscl[c] -> h[c] + ahcys[c] + pre3a[c]	Porphyrin and chlorophyll metabolism
PC6AR	h[c] + nadph[c] + pre6a[c] -> nadp[c] + pre6b[c]	Porphyrin and chlorophyll metabolism
PC6YM	2 amet[c] + pre6b[c] -> co2[c] + 2 h[c] + 2 ahcys[c] + pre8[c]	Porphyrin and chlorophyll metabolism
PC8XM	h[c] + pre8[c] -> hgbyr[c]	Porphyrin and chlorophyll metabolism
PGAMT	gam1p[c] <=> gam6p[c]	Aminosugars metabolism
PGI	g6p[c] <=> f6p[c]	Glycolysis/Gluconeogenesis
PGK	atp[c] + 3pg[c] <=> adp[c] + 13dpg[c]	Glycolysis/Gluconeogenesis
PGLYCP	h2o[c] + 2pglyc[c] -> pi[c] + glyclt[c]	Glyoxylate and dicarboxylate metabolism
PGM	2pg[c] <=> 3pg[c]	Glycolysis/Gluconeogenesis
PGMT	g1p[c] <=> g6p[c]	Glycolysis/Gluconeogenesis
PGPP160	h2o[c] + pgp160[c] -> pi[c] + pg160[c]	Fatty acid biosynthesis
PGPP161	h2o[c] + pgp161[c] -> pi[c] + pg161[c]	Fatty acid biosynthesis
PGPP180	h2o[c] + pgp180[c] -> pi[c] + pg180[c]	Fatty acid biosynthesis
PGPP181	h2o[c] + pgp181[c] -> pi[c] + pg181[c]	Fatty acid biosynthesis
PGPP181(9)	h2o[c] + pgp181_9[c] -> pi[c] + pg181_9[c]	Fatty acid biosynthesis
PGPP182(9_12)	h2o[c] + pgp182_9_12[c] -> pi[c] + pg182_9_12[c]	Fatty acid biosynthesis
PGPP183(6_9_12)	h2o[c] + pgp183_6_9_12[c] -> pi[c] + pg183_6_9_12[c]	Fatty acid biosynthesis
PGPP183(9_12_15)	h2o[c] + pgp183_9_12_15[c] -> pi[c] + pg183_9_12_15[c]	Fatty acid biosynthesis
PGSA160	cdpdhdecg[c] + glyc3p[c] -> h[c] + cmp[c] + pgp160[c]	Fatty acid biosynthesis
PGSA161	cdpdhdec9eg[c] + glyc3p[c] -> h[c] + cmp[c] + pgp161[c]	Fatty acid biosynthesis
PGSA180	cdpdodecg[c] + glyc3p[c] -> h[c] + cmp[c] + pgp180[c]	Fatty acid biosynthesis
PGSA181	cdpdodec11eg[c] + glyc3p[c] -> h[c] + cmp[c] + pgp181[c]	Fatty acid biosynthesis
PGSA181(9)	cdpdodec9eg[c] + glyc3p[c] -> h[c] + cmp[c] + pgp181_9[c]	Fatty acid biosynthesis
PGSA182(9_12)	cdpdodec912eg[c] + glyc3p[c] -> h[c] + cmp[c] + pgp182_9_12[c]	Fatty acid biosynthesis
PGSA183(6_9_12)	cdpdodec6912eg[c] + glyc3p[c] -> h[c] + cmp[c] + pgp183_6_9_12[c]	Fatty acid biosynthesis
PGSA183(9_12_15)	cdpdodec91215eg[c] + glyc3p[c] -> h[c] + cmp[c] + pgp183_9_12_15[c]	Fatty acid biosynthesis
PHETA1	akg[c] + phe-L[c] <=> glu-L[c] + phpyr[c]	Phenylalanine tyrosine and tryptophan biosynthesis
PHOtex	photon[e] <=> photon[p]	Transport
PHOtpp	photon[p] <=> photon[c]	Transport
PHYTEDH2	nadp[c] + phytoe[c] -> h[c] + nadph[c] + phytof[c]	Carotenoid Biosynthesis
PHYTES	2 ggdp[c] -> ppi[c] + prephytedp[c]	Carotenoid Biosynthesis
PHYTES2	prephytedp[c] -> ppi[c] + phytoe[c]	Carotenoid Biosynthesis
PHYTFDH2	nadp[c] + phytof[c] -> h[c] + nadph[c] + zcarote[c]	Carotenoid Biosynthesis
PItex	pi[e] <=> pi[p]	Transport
PIuabcpp	h2o[c] + atp[c] + pi[p] -> h[c] + adp[c] + 2 pi[c]	Transport
PMDPHT	h2o[c] + 5aprbu[c] -> pi[c] + 4r5au[c]	Riboflavin metabolism
PNTK	atp[c] + pnto-R[c] -> h[c] + adp[c] + 4ppan[c]	Pantothenate and CoA biosynthesis
POR_syn	coa[c] + pyr[c] + 2 fdxo-2_2[c] -> co2[c] + h[c] + accoa[c] + 2 fdxr-2_2[c]	Pyruvate metabolism
PPA	h2o[c] + ppi[c] -> h[c] + 2 pi[c]	Oxidative phosphorylation
PPBNGS	2 5aop[c] -> 2 h2o[c] + h[c] + ppbng[c]	Porphyrin and chlorophyll metabolism
PPC	co2[c] + h2o[c] + pep[c] -> h[c] + pi[c] + oaa[c]	Pyruvate metabolism
PPCDC	h[c] + 4ppcys[c] -> co2[c] + pan4p[c]	Pantothenate and CoA biosynthesis
PPK2r	ppi[c] + atp[c] <=> adp[c] + pppi[c]	Oxidative phosphorylation
PPM	r1p[c] <=> r5p[c]	Pentose phosphate pathway
PPNCL	ctp[c] + cys-L[c] + 4ppan[c] -> h[c] + pi[c] + cdp[c] + 4ppcys[c]	Pantothenate and CoA biosynthesis
PPND	nad[c] + pphn[c] -> 34hpp[c] + co2[c] + nadh[c]	Phenylalanine tyrosine and tryptophan biosynthesis
PPNDH	h[c] + pphn[c] -> co2[c] + h2o[c] + phpyr[c]	Phenylalanine tyrosine and tryptophan biosynthesis
PPPGO	1.5 o2[c] + pppg9[c] -> 3 h2o[c] + ppp9[c]	Porphyrin and chlorophyll metabolism
PPTGS_Syn	uaagmda[c] -> h[c] + peptido_syn[c] + udcpdp[c]	Peptidoglycan biosynthesis
PRAGS	atp[c] + gly[c] + pram[c] -> h[c] + adp[c] + pi[c] + gar[c]	Purine metabolism
PRAIS	atp[c] + fpram[c] -> 2 h[c] + adp[c] + pi[c] + air[c]	Purine metabolism
PRAIi	pran[c] -> 2cpr5p[c]	Phenylalanine tyrosine and tryptophan biosynthesis
PRAMPC	h2o[c] + prbamp[c] -> prfp[c]	Histidine metabolism
PRASCS	atp[c] + asp-L[c] + 5aizc[c] <=> h[c] + adp[c] + pi[c] + 25aics[c]	Purine metabolism
PRATPP	h2o[c] + prbatp[c] -> h[c] + ppi[c] + prbamp[c]	Histidine metabolism
PRFGS	h2o[c] + atp[c] + gln-L[c] + fgam[c] -> h[c] + glu-L[c] + adp[c] + pi[c] + fpram[c]	Purine metabolism
PRMICIi	prfp[c] -> prlp[c]	Histidine metabolism
PRPPS	atp[c] + r5p[c] <=> h[c] + amp[c] + prpp[c]	Pentose phosphate pathway
PRUK	atp[c] + ru5p-D[c] -> h[c] + adp[c] + rb15bp[c]	Carbon fixation
PSCVTi	pep[c] + skm5p[c] -> pi[c] + 3psme[c]	Phenylalanine tyrosine and tryptophan biosynthesis
PSI	2 pcrd[v] + 2 fdxo-2_2[c] + 2 photon[c] -> 2 pcox[v] + 2 fdxr-2_2[c]	Photosynthesis
PSII	2 h[c] + pq[v] + h2o[v] + 2 photon[c] -> 2 h[v] + pqh2[v] + 0.5 o2[v]	Photosynthesis
PTAr	accoa[c] + pi[c] <=> coa[c] + actp[c]	Pyruvate metabolism
PTPAT	h[c] + atp[c] + pan4p[c] <=> ppi[c] + dpcoa[c]	Pantothenate and CoA biosynthesis
PUNP1	pi[c] + adn[c] <=> ade[c] + r1p[c]	Pyrimidine metabolism
PYK	h[c] + adp[c] + pep[c] -> atp[c] + pyr[c]	Glycolysis/Gluconeogenesis
PYK2	h[c] + pep[c] + udp[c] -> pyr[c] + utp[c]	Glycolysis/Gluconeogenesis
PYK3	h[c] + gdp[c] + pep[c] -> gtp[c] + pyr[c]	Glycolysis/Gluconeogenesis
PYK4	h[c] + cdp[c] + pep[c] -> pyr[c] + ctp[c]	Glycolysis/Gluconeogenesis
R05217	0.5 o2[c] + h[c] + pre3a[c] -> pre3b[c]	Porphyrin and chlorophyll metabolism
R05219	h2o[c] + amet[c] + pre5[c] -> h[c] + ac[c] + ahcys[c] + pre6a[c]	Porphyrin and chlorophyll metabolism
R05224	h2o[c] + 2 atp[c] + 2 gln-L[c] + fdxr-2_2[c] + hgbyr[c] -> h[c] + 2 glu-L[c] + ppi[c] + 2 adp[c] + hgbam[c] + fdxo-2_2[c]	Porphyrin and chlorophyll metabolism
RBCh	o2[c] + rb15bp[c] -> 2 h[c] + 3pg[c] + 2pglyc[c]	Carbon fixation
RBFK	atp[c] + ribflv[c] -> h[c] + adp[c] + fmn[c]	Riboflavin metabolism
RBFSa	db4p[c] + 4r5au[c] -> 2 h2o[c] + pi[c] + dmlz[c]	Riboflavin metabolism
RBFSb	2 dmlz[c] -> ribflv[c] + 4r5au[c]	Riboflavin metabolism
RBPC	co2[c] + h2o[c] + rb15bp[c] -> 2 h[c] + 2 3pg[c]	Carbon fixation
RNDR1	adp[c] + trdrd[c] -> h2o[c] + dadp[c] + trdox[c]	Purine metabolism
RNDR2	gdp[c] + trdrd[c] -> h2o[c] + trdox[c] + dgdp[c]	Purine metabolism
RNDR3	cdp[c] + trdrd[c] -> h2o[c] + trdox[c] + dcdp[c]	Pyrimidine metabolism
RNDR4	udp[c] + trdrd[c] -> h2o[c] + trdox[c] + dudp[c]	Pyrimidine metabolism
RPE	ru5p-D[c] <=> xu5p-D[c]	Pentose phosphate pathway
RPI	r5p[c] <=> ru5p-D[c]	Pentose phosphate pathway
SADT	h[c] + atp[c] + so4[c] -> ppi[c] + aps[c]	Sulfur Cysteine and methionine metabolism
SBP	h2o[c] + s17bp[c] -> pi[c] + s7p[c]	Carbon fixation
SERATi	accoa[c] + ser-L[c] -> coa[c] + acser[c]	Sulfur Cysteine and methionine metabolism
SHK3D	h[c] + nadph[c] + 3dhsk[c] -> nadp[c] + skm[c]	Phenylalanine tyrosine and tryptophan biosynthesis
SHKK	atp[c] + skm[c] -> h[c] + adp[c] + skm5p[c]	Phenylalanine tyrosine and tryptophan biosynthesis
SO4tex	so4[e] <=> so4[p]	Transport
SPMS	ametam[c] + ptrc[c] -> h[c] + spmd[c] + 5mta[c]	Arginine and proline metabolism
SPT_syn2	ala-L[c] + glx[c] <=> pyr[c] + gly[c]	Glyoxylate and dicarboxylate metabolism
SQD1	h[c] + udpg[c] + so3[c] -> h2o[c] + udpsq[c]	Sulfolipid Biosynthesis
SQD2_160	h2o[c] + 12dgr160[c] + udpsq[c] -> h[c] + udp[c] + sqdg160[c]	Sulfolipid Biosynthesis
SQD2_161	h2o[c] + 12dgr161[c] + udpsq[c] -> h[c] + udp[c] + sqdg161[c]	Sulfolipid Biosynthesis
SQD2_180	h2o[c] + 12dgr180[c] + udpsq[c] -> h[c] + udp[c] + sqdg180[c]	Sulfolipid Biosynthesis
SQD2_181	h2o[c] + 12dgr181[c] + udpsq[c] -> h[c] + udp[c] + sqdg181[c]	Sulfolipid Biosynthesis
SQD2_181_9	h2o[c] + 12dgr181_9[c] + udpsq[c] -> h[c] + udp[c] + sqdg181_9[c]	Sulfolipid Biosynthesis
SQD2_182_9_12	h2o[c] + 12dgr182_9_12[c] + udpsq[c] -> h[c] + udp[c] + sqdg182_9_12[c]	Sulfolipid Biosynthesis
SQD2_183_6_9_12	h2o[c] + 12dgr183_6_9_12[c] + udpsq[c] -> h[c] + udp[c] + sqdg183_6_9_12[c]	Sulfolipid Biosynthesis
SQD2_183_9_12_15	h2o[c] + 12dgr183_9_12_15[c] + udpsq[c] -> h[c] + udp[c] + sqdg183_9_12_15[c]	Sulfolipid Biosynthesis
SSALyr	h2o[c] + nadp[c] + sucsal[c] -> 2 h[c] + nadph[c] + succ[c]	C5-Branched dibasic acid metabolism
SUCOAS	atp[c] + coa[c] + succ[c] <=> adp[c] + pi[c] + succoa[c]	Citrate cycle (TCA cycle)
SULR_syn	8 h[c] + 6 fdxr-2_2[c] + so3[c] -> 3 h2o[c] + h2s[c] + 6 fdxo-2_2[c]	Sulfur Cysteine and methionine metabolism
SULabcpp	h2o[c] + atp[c] + so4[p] -> h[c] + adp[c] + pi[c] + so4[c]	Transport
Sink_rdmbzi	rdmbzi[c] <=>	Modeling
T2DECAI	tdec2eACP[c] <=> cdec3eACP[c]	Fatty acid biosynthesis
THRD_L	thr-L[c] -> 2obut[c] + nh4[c]	Arginine and proline metabolism
THRPD	h[c] + thrp[c] -> co2[c] + applp[c]	Porphyrin and chlorophyll metabolism
THRPS	atp[c] + thr-L[c] -> h[c] + adp[c] + thrp[c]	Porphyrin and chlorophyll metabolism
THRS	h2o[c] + phom[c] -> pi[c] + thr-L[c]	Arginine and proline metabolism
TKT1	r5p[c] + xu5p-D[c] <=> g3p[c] + s7p[c]	Pentose phosphate pathway
TKT2	e4p[c] + xu5p-D[c] <=> g3p[c] + f6p[c]	Pentose phosphate pathway
TMDS	mlthf[c] + dump[c] -> dhf[c] + dtmp[c]	Pyrimidine metabolism
TOCOPHOM1	amet[c] + gtocophe[c] <=> h[c] + ahcys[c] + atocophe[c]	Ubiquinone and other pterpenoids biosynthesis
TOCOPHOM2	amet[c] + dtocophe[c] <=> h[c] + ahcys[c] + btocophe[c]	Ubiquinone and other pterpenoids biosynthesis
TOCOPHS1	23dmphol[c] <=> gtocophe[c]	Ubiquinone and other pterpenoids biosynthesis
TOCOPHS2	2m6phol[c] -> dtocophe[c]	Ubiquinone and other pterpenoids biosynthesis
TPI	dhap[c] <=> g3p[c]	Glycolysis/Gluconeogenesis
TRPS1	ser-L[c] + 3ig3p[c] -> h2o[c] + g3p[c] + trp-L[c]	Phenylalanine tyrosine and tryptophan biosynthesis
TYRTA	akg[c] + tyr-L[c] <=> 34hpp[c] + glu-L[c]	Phenylalanine tyrosine and tryptophan biosynthesis
UAAGDS	atp[c] + 26dap-M[c] + uamag[c] -> h[c] + adp[c] + pi[c] + ugmd[c]	Peptidoglycan biosynthesis
UAGCVT	pep[c] + uacgam[c] -> pi[c] + uaccg[c]	Aminosugars metabolism
UAGPT3	uagmda[c] + uacgam[c] -> h[c] + udp[c] + uaagmda[c]	Peptidoglycan biosynthesis
UAMAGS	atp[c] + glu-D[c] + uama[c] -> h[c] + adp[c] + pi[c] + uamag[c]	Peptidoglycan biosynthesis
UAMAS	atp[c] + ala-L[c] + uamr[c] -> h[c] + adp[c] + pi[c] + uama[c]	Alanine, aspartate and glutamate metabolism
UAPGR	h[c] + nadph[c] + uaccg[c] -> nadp[c] + uamr[c]	Aminosugars metabolism
UDCPDP	h2o[c] + udcpdp[c] -> h[c] + pi[c] + udcpp[c]	Peptidoglycan biosynthesis
UDPDPS	ipdp[c] + decdp[c] -> ppi[c] + udcpdp[c]	Terpenoid backbone biosynthesis
UDPG4E	udpg[c] <=> udpgal[c]	Pyruvate metabolism
UGMDDS	atp[c] + alaala[c] + ugmd[c] -> h[c] + adp[c] + pi[c] + ugmda[c]	Peptidoglycan biosynthesis
UMPK	atp[c] + ump[c] <=> adp[c] + udp[c]	Pyrimidine metabolism
UPP3MT	2 amet[c] + uppg3[c] -> h[c] + 2 ahcys[c] + dscl[c]	Porphyrin and chlorophyll metabolism
UPP3S	hmbil[c] -> h2o[c] + uppg3[c]	Porphyrin and chlorophyll metabolism
UPPDC1	4 h[c] + uppg3[c] -> 4 co2[c] + cpppg3[c]	Porphyrin and chlorophyll metabolism
UREA	h2o[c] + 2 h[c] + urea[c] -> co2[c] + 2 nh4[c]	Purine metabolism
URIDK2r	atp[c] + dump[c] <=> adp[c] + dudp[c]	Pyrimidine metabolism
VALTA	akg[c] + val-L[c] <=> glu-L[c] + 3mob[c]	Valine leucine and isoleucine biosynthesis
ZCAROTDH1	o2[c] + h[c] + nadph[c] + zcarote[c] -> 2 h2o[c] + nadp[c] + neuspn[c]	Carotenoid Biosynthesis
ZCAROTDH2	o2[c] + h[c] + nadph[c] + neuspn[c] -> 2 h2o[c] + nadp[c] + lycop[c]	Carotenoid Biosynthesis
ZNabcpp	h2o[c] + atp[c] + zn2[p] -> h[c] + adp[c] + pi[c] + zn2[c]	Transport
Zn2tex	zn2[e] <=> zn2[p]	Transport
CBFC2	2 h[c] + pqh2[v] + 2 ficytc6[v] -> 4 h[v] + pq[v] + 2 focytc6[v]	Photosynthesis
FBA3	s17bp[c] <=> e4p[c] + dhap[c]	Glycolysis/Gluconeogenesis
R00078	o2[c] + 4 h[c] + 4 fe2[c] -> 2 h2o[c] + 4 fe3[c]	Porphyrin and chlorophyll metabolism
R00114	nadp[c] + 2 glu-L[c] -> h[c] + nadph[c] + akg[c] + gln-L[c]	Alanine, aspartate and glutamate metabolism
R00189	atp[c] + nh4[c] + dnad[c] -> ppi[c] + amp[c] + nad[c]	Nicotinate and nicotinamide metabolism
R00372	akg[c] + gly[c] -> glu-L[c] + glx[c]	Glycine, serine and threonine metabolism
R00416	utp[c] + C04501[c] -> ppi[c] + uacgam[c]	Amino sugar and nucleotide sugar metabolism
R03458	nadp[c] + 5aprbu[c] <=> h[c] + nadph[c] + 5apru[c]	Riboflavin metabolism
R03459	h2o[c] + 25dhpp[c] -> nh4[c] + 5apru[c]	Riboflavin metabolism
R03845	nadp[c] + chlld[c] <=> h[c] + nadph[c] + pchlld[c]	Porphyrin and chlorophyll metabolism
R04292	2 h2o[c] + pi[c] + quln[c] <=> iasp[c] + dhap[c]	Nicotinate and nicotinamide metabolism
R05332	accoa[c] + gam1p[c] -> coa[c] + C04501[c]	Amino sugar and nucleotide sugar metabolism
R05861	o2[c] + h2o[c] + ala-D[c] <=> pyr[c] + nh4[c] + h2o2[c]	Pyruvate Metabolism
R07613	akg[c] + 26dap-LL[c] <=> h2o[c] + glu-L[c] + thdp[c]	Lysine biosynthesis
ATPM	h2o[c] + atp[c] -> adp[c] + pi[c]	ATP Maintenance
OXGDC2_2	akg[c] -> co2[c] + sucsal[c]	Ubiquinone and other pterpenoids biosynthesis
BiomassReaction	40.7499 h2o[c] + 0.000335 nadph[c] + 0.000112 nadp[c] + 0.2803 glu-L[c] + 0.021192 gtp[c] + 45 atp[c] + 0.000279 accoa[c] + 3.1e-05 malcoa[c] + 0.000168 coa[c] + 0.13987 gln-L[c] + 0.000223 chor[c] + 0.000223 amet[c] + 0.000223 adocbl[c] + 0.30625 asp-L[c] + 0.03327 ptrc[c] + 0.000223 10fthf[c] + 0.000223 thf[c] + 4.5e-05 nadh[c] + 0.000114 nh4[c] + 0.001787 nad[c] + 0.1325 ala-L[c] + 0.12671 arg…	BiomassReaction

## Sheet: EssentialReactions
Rxn_name	Rxn description	Formula	Subsystem
34HPPOR	4-Hydroxyphenylpyruvate:oxygen oxidoreductase	34hpp[c] + o2[c] -> co2[c] + hgentis[c]	Phenylalanine tyrosine and tryptophan biosynthesis
3HAD100	3-hydroxyacyl-[acyl-carrier-protein] dehydratase (n-C10:0)	3hdecACP[c] -> h2o[c] + tdec2eACP[c]	Fatty acid biosynthesis
3HAD120	3-hydroxyacyl-[acyl-carrier-protein] dehydratase (n-C12:0)	3hddecACP[c] -> h2o[c] + tddec2eACP[c]	Fatty acid biosynthesis
3HAD121	3-hydroxyacyl-[acyl-carrier-protein] dehydratase (n-C12:1)	3hcddec5eACP[c] -> h2o[c] + t3c5ddeceACP[c]	Fatty acid biosynthesis
3HAD140	3-hydroxyacyl-[acyl-carrier-protein] dehydratase (n-C14:0)	3hmrsACP[c] -> h2o[c] + tmrs2eACP[c]	Fatty acid biosynthesis
3HAD141	3-hydroxyacyl-[acyl-carrier-protein] dehydratase (n-C14:1)	3hcmrs7eACP[c] -> h2o[c] + t3c7mrseACP[c]	Fatty acid biosynthesis
3HAD160	3-hydroxyacyl-[acyl-carrier-protein] dehydratase (n-C16:0)	3hpalmACP[c] -> h2o[c] + tpalm2eACP[c]	Fatty acid biosynthesis
3HAD161	3-hydroxyacyl-[acyl-carrier-protein] dehydratase (n-C16:1)	3hcpalm9eACP[c] -> h2o[c] + t3c9palmeACP[c]	Fatty acid biosynthesis
3HAD180	3-hydroxyacyl-[acyl-carrier-protein] dehydratase (n-C18:0)	3hoctaACP[c] -> h2o[c] + toctd2eACP[c]	Fatty acid biosynthesis
3HAD181	3-hydroxyacyl-[acyl-carrier-protein] dehydratase (n-C18:1)	3hcvac11eACP[c] -> h2o[c] + t3c11vaceACP[c]	Fatty acid biosynthesis
3HAD40	3-hydroxyacyl-[acyl-carrier-protein] dehydratase (n-C4:0)	3haACP[c] -> h2o[c] + but2eACP[c]	Fatty acid biosynthesis
3HAD60	3-hydroxyacyl-[acyl-carrier-protein] dehydratase (n-C6:0)	3hhexACP[c] -> h2o[c] + thex2eACP[c]	Fatty acid biosynthesis
3HAD80	3-hydroxyacyl-[acyl-carrier-protein] dehydratase (n-C8:0)	3hoctACP[c] -> h2o[c] + toct2eACP[c]	Fatty acid biosynthesis
3OAR100	3-oxoacyl-[acyl-carrier-protein] reductase (n-C10:0)	h[c] + 3odecACP[c] + nadph[c] <=> 3hdecACP[c] + nadp[c]	Fatty acid biosynthesis
3OAR120	3-oxoacyl-[acyl-carrier-protein] reductase (n-C12:0)	h[c] + nadph[c] + 3oddecACP[c] <=> 3hddecACP[c] + nadp[c]	Fatty acid biosynthesis
3OAR121	3-oxoacyl-[acyl-carrier-protein] reductase (n-C12:1)	h[c] + nadph[c] + 3ocddec5eACP[c] -> 3hcddec5eACP[c] + nadp[c]	Fatty acid biosynthesis
3OAR140	3-oxoacyl-[acyl-carrier-protein] reductase (n-C14:0)	h[c] + nadph[c] + 3omrsACP[c] -> 3hmrsACP[c] + nadp[c]	Fatty acid biosynthesis
3OAR141	3-oxoacyl-[acyl-carrier-protein] reductase (n-C14:1)	h[c] + nadph[c] + 3ocmrs7eACP[c] -> 3hcmrs7eACP[c] + nadp[c]	Fatty acid biosynthesis
3OAR160	3-oxoacyl-[acyl-carrier-protein] reductase (n-C16:0)	h[c] + nadph[c] + 3opalmACP[c] <=> 3hpalmACP[c] + nadp[c]	Fatty acid biosynthesis
3OAR161	3-oxoacyl-[acyl-carrier-protein] reductase (n-C16:1)	h[c] + nadph[c] + 3ocpalm9eACP[c] -> 3hcpalm9eACP[c] + nadp[c]	Fatty acid biosynthesis
3OAR180	3-oxoacyl-[acyl-carrier-protein] reductase (n-C18:0)	h[c] + nadph[c] + 3ooctdACP[c] -> 3hoctaACP[c] + nadp[c]	Fatty acid biosynthesis
3OAR181	3-oxoacyl-[acyl-carrier-protein] reductase (n-C18:1)	h[c] + nadph[c] + 3ocvac11eACP[c] -> 3hcvac11eACP[c] + nadp[c]	Fatty acid biosynthesis
3OAR40	3-oxoacyl-[acyl-carrier-protein] reductase (n-C4:0)	h[c] + nadph[c] + actACP[c] <=> 3haACP[c] + nadp[c]	Fatty acid biosynthesis
3OAR60	3-oxoacyl-[acyl-carrier-protein] reductase (n-C6:0)	h[c] + nadph[c] + 3ohexACP[c] <=> 3hhexACP[c] + nadp[c]	Fatty acid biosynthesis
3OAR80	3-oxoacyl-[acyl-carrier-protein] reductase (n-C8:0)	h[c] + nadph[c] + 3ooctACP[c] <=> 3hoctACP[c] + nadp[c]	Fatty acid biosynthesis
3OAS100	3-oxoacyl-[acyl-carrier-protein] synthase (n-C10:0)	h[c] + malACP[c] + ocACP[c] -> co2[c] + 3odecACP[c] + ACP[c]	Fatty acid biosynthesis
3OAS120	3-oxoacyl-[acyl-carrier-protein] synthase (n-C12:0)	h[c] + malACP[c] + dcaACP[c] -> co2[c] + 3oddecACP[c] + ACP[c]	Fatty acid biosynthesis
3OAS121	3-oxoacyl-[acyl-carrier-protein] synthase (n-C12:1)	h[c] + malACP[c] + cdec3eACP[c] -> co2[c] + 3ocddec5eACP[c] + ACP[c]	Fatty acid biosynthesis
3OAS140	3-oxoacyl-[acyl-carrier-protein] synthase (n-C14:0)	h[c] + malACP[c] + ddcaACP[c] -> co2[c] + 3omrsACP[c] + ACP[c]	Fatty acid biosynthesis
3OAS141	3-oxoacyl-[acyl-carrier-protein] synthase (n-C14:1)	h[c] + malACP[c] + cddec5eACP[c] -> co2[c] + 3ocmrs7eACP[c] + ACP[c]	Fatty acid biosynthesis
3OAS160	3-oxoacyl-[acyl-carrier-protein] synthase (n-C16:0)	h[c] + malACP[c] + myrsACP[c] -> co2[c] + 3opalmACP[c] + ACP[c]	Fatty acid biosynthesis
3OAS161	3-oxoacyl-[acyl-carrier-protein] synthase (n-C16:1)	h[c] + malACP[c] + tdeACP[c] -> co2[c] + 3ocpalm9eACP[c] + ACP[c]	Fatty acid biosynthesis
3OAS180	3-oxoacyl-[acyl-carrier-protein] synthase (n-C18:0)	h[c] + malACP[c] + palmACP[c] -> co2[c] + 3ooctdACP[c] + ACP[c]	Fatty acid biosynthesis
3OAS181	3-oxoacyl-[acyl-carrier-protein] synthase (n-C18:1)	h[c] + malACP[c] + hdeACP[c] -> co2[c] + 3ocvac11eACP[c] + ACP[c]	Fatty acid biosynthesis
3OAS60	3-oxoacyl-[acyl-carrier-protein] synthase (n-C6:0)	h[c] + malACP[c] + butACP[c] -> co2[c] + 3ohexACP[c] + ACP[c]	Fatty acid biosynthesis
3OAS80	3-oxoacyl-[acyl-carrier-protein] synthase (n-C8:0)	h[c] + malACP[c] + hexACP[c] -> co2[c] + 3ooctACP[c] + ACP[c]	Fatty acid biosynthesis
ACBIPGT	Adenosyl cobinamide phosphate guanyltransferase	h[c] + adocbip[c] + gtp[c] -> agdpcbi[c] + ppi[c]	Porphyrin and chlorophyll metabolism
ACCOACr	acetyl-CoA carboxylase, reversible reaction	atp[c] + accoa[c] + hco3[c] <=> h[c] + adp[c] + malcoa[c] + pi[c]	Pyruvate metabolism
ACGK	acetylglutamate kinase	atp[c] + acglu[c] -> adp[c] + acg5p[c]	Urea cycle and metabolism of amino groups
ACHBS	2-aceto-2-hydroxybutanoate synthase	h[c] + pyr[c] + 2obut[c] -> co2[c] + 2ahbut[c]	Valine leucine and isoleucine biosynthesis
ACLS	acetolactate synthase	h[c] + 2 pyr[c] -> co2[c] + alac-S[c]	C5-Branched dibasic acid metabolism
ACONT	aconitase	cit[c] <=> icit[c]	Citrate cycle (TCA cycle)
ACOTA	acetylornithine transaminase	akg[c] + acorn[c] <=> glu-L[c] + acg5sa[c]	Urea cycle and metabolism of amino groups
ADCL	4-aminobenzoate synthase	4adcho[c] -> h[c] + pyr[c] + 4abz[c]	Folate biosynthesis
ADCPS2	adenosylcobinamide-phosphate synthase	atp[c] + adcobhex[c] + applp[c] -> h[c] + adocbip[c] + adp[c] + pi[c]	Porphyrin and chlorophyll metabolism
ADCS	4-amino-4-deoxychorismate synthase	gln-L[c] + chor[c] -> glu-L[c] + 4adcho[c]	Folate biosynthesis
ADCYRS	adenosylcobyric acid synthase (glutamine-hydrolysing)	4 h2o[c] + 4 atp[c] + 4 gln-L[c] + adcobdam[c] -> 4 h[c] + 4 glu-L[c] + 4 adp[c] + 4 pi[c] + adcobhex[c]	Porphyrin and chlorophyll metabolism
ADK1	adenylate kinase	atp[c] + amp[c] <=> 2 adp[c]	Purine metabolism
ADMDC	adenosylmethionine decarboxylase	h[c] + amet[c] -> co2[c] + ametam[c]	Arginine and proline metabolism
ADOCBLS	Adenosylcobalamin 5'-phosphate synthase	agdpcbi[c] + rdmbzi[c] -> h[c] + adocbl[c] + gmp[c]	Porphyrin and chlorophyll metabolism
ADPT	adenine phosphoribosyltransferase	ade[c] + prpp[c] -> ppi[c] + amp[c]	Purine metabolism
ADSK	adenylyl-sulfate kinase	atp[c] + aps[c] -> h[c] + adp[c] + paps[c]	Sulfur Cysteine and methionine metabolism
ADSL1r	adenylsuccinate lyase	dcamp[c] <=> amp[c] + fum[c]	Purine metabolism
ADSL2r	adenylosuccinate lyase	25aics[c] <=> aicar[c] + fum[c]	Purine metabolism
ADSS	adenylosuccinate synthase	gtp[c] + asp-L[c] + imp[c] -> 2 h[c] + pi[c] + dcamp[c] + gdp[c]	Purine metabolism
AGMT	agmatinase	h2o[c] + agm[c] -> ptrc[c] + urea[c]	Arginine and proline metabolism
AGPAT160	1-hexadecanoyl-sn-glycerol 3-phosphate O-acyltransferase (n-C16:0)	palmACP[c] + 1hdecg3p[c] -> ACP[c] + pa160[c]	Fatty acid biosynthesis
AGPAT161	1-hexadec-7-enoyl-sn-glycerol 3-phosphate O-acyltransferase (n-C16:1)	hdeACP[c] + 1hdec9eg3p[c] -> ACP[c] + pa161[c]	Fatty acid biosynthesis
AGPAT180	1-octadecanoyl-sn-glycerol 3-phosphate O-acyltransferase (n-C18:0)	1odecg3p[c] + ocdcaACP[c] -> ACP[c] + pa180[c]	Fatty acid biosynthesis
AGPAT181	1-octadec-7-enoyl-sn-glycerol 3-phosphate O-acyltransferase (n-C18:1)	1odec11eg3p[c] + octeACP[c] -> ACP[c] + pa181[c]	Fatty acid biosynthesis
AGPAT181(9)	1-octadec-enoyl-sn-glycerol 3-phosphate O-acyltransferase (n-C18:1)	1odec9eg3p[c] + octe(9)ACP[c] -> ACP[c] + pa181_9[c]	Fatty acid biosynthesis
AGPAT182(9_12)	1-octadec-enoyl-sn-glycerol 3-phosphate O-acyltransferase (n-C18:2)	1odec912eg3p[c] + octe(9_12)ACP[c] -> ACP[c] + pa182_9_12[c]	Fatty acid biosynthesis
AGPAT183(6_9_12)	1-octadec-enoyl-sn-glycerol 3-phosphate O-acyltransferase (n-C18:3)	1odec6912eg3p[c] + octe(6_9_12)ACP[c] -> ACP[c] + pa183_6_9_12[c]	Fatty acid biosynthesis
AGPAT183(9_12_15)	1-octadec-enoyl-sn-glycerol 3-phosphate O-acyltransferase (n-C18:3)	octe(9_12)ACP[c] + 1odec91215eg3p[c] -> ACP[c] + pa183_9_12_15[c]	Fatty acid biosynthesis
AGPR	N-acetyl-g-glutamyl-phosphate reductase	nadp[c] + pi[c] + acg5sa[c] <=> h[c] + nadph[c] + acg5p[c]	Urea cycle and metabolism of amino groups
AHCi	adenosylhomocysteinase	h2o[c] + ahcys[c] -> adn[c] + hcys-L[c]	Sulfur Cysteine and methionine metabolism
AICART	phosphoribosylaminoimidazolecarboxamide formyltransferase	aicar[c] + 10fthf[c] <=> fprica[c] + thf[c]	Purine metabolism
AIRCr	phosphoribosylaminoimidazole carboxylase	co2[c] + air[c] <=> h[c] + 5aizc[c]	Purine metabolism
ALAALAr	D-alanine-D-alanine ligase (reversible)	atp[c] + 2 ala-D[c] <=> h[c] + adp[c] + pi[c] + alaala[c]	Alanine, aspartate and glutamate metabolism
ANPRT	anthranilate phosphoribosyltransferase	prpp[c] + anth[c] -> ppi[c] + pran[c]	Phenylalanine tyrosine and tryptophan biosynthesis
ANS	anthranilate synthase	gln-L[c] + chor[c] -> h[c] + glu-L[c] + pyr[c] + anth[c]	Phenylalanine tyrosine and tryptophan biosynthesis
ARGDC	arginine decarboxylase	h[c] + arg-L[c] -> co2[c] + agm[c]	Arginine and proline metabolism
ARGSL	argininosuccinate lyase	argsuc[c] <=> fum[c] + arg-L[c]	Alanine, aspartate and glutamate metabolism
ARGSS	argininosuccinate synthase	atp[c] + asp-L[c] + citr-L[c] -> h[c] + ppi[c] + amp[c] + argsuc[c]	Alanine, aspartate and glutamate metabolism
ASADi	aspartate-semialdehyde dehydrogenase, irreversible	h[c] + nadph[c] + 4pasp[c] -> nadp[c] + pi[c] + aspsa[c]	Alanine, aspartate and glutamate metabolism
ASNS1	asparagine synthase (glutamine-hydrolysing)	h2o[c] + atp[c] + gln-L[c] + asp-L[c] -> h[c] + glu-L[c] + ppi[c] + amp[c] + asn-L[c]	Nitrogen metabolism
ASP1DC	aspartate 1-decarboxylase	h[c] + asp-L[c] -> co2[c] + ala-B[c]	Alanine, aspartate and glutamate metabolism
ASPCT	aspartate carbamoyltransferase	asp-L[c] + cbp[c] -> h[c] + pi[c] + cbasp[c]	Pyrimidine metabolism
ASPKi	aspartate kinase, irreversible	atp[c] + asp-L[c] -> adp[c] + 4pasp[c]	Alanine, aspartate and glutamate metabolism
ASPO6	L-aspartate oxidase	o2[c] + asp-L[c] -> h[c] + h2o2[c] + iasp[c]	Nicotinate and nicotinamide metabolism
ASPTA	aspartate transaminase	akg[c] + asp-L[c] <=> glu-L[c] + oaa[c]	Carbon fixation
ATPPRT	ATP phosphoribosyltransferase	atp[c] + prpp[c] -> ppi[c] + prbatp[c]	Histidine metabolism
ATPSu	ATP synthetase(u)	3 adp[c] + 3 pi[c] + 14 h[v] -> 3 h2o[c] + 11 h[c] + 3 atp[c]	Oxidative phosphorylation
BCAROHX	beta-carotene hydroxylase	o2[c] + h[c] + nadph[c] + bcarote[c] -> h2o[c] + nadp[c] + bcryptox[c]	Carotenoid Biosynthesis
BCAROHX2	beta-carotene hydroxylase	o2[c] + h[c] + nadph[c] + bcryptox[c] -> h2o[c] + nadp[c] + zeax[c]	Carotenoid Biosynthesis
BCAROKE	beta-carotene ketolase	o2[c] + bcarote[c] -> h2o[c] + echin[c]	Carotenoid Biosynthesis
BiomassReaction	Biomass Equation	0.132496 ala-L[c] + 0.126715 arg-L[c] + 0.101928 asn-L[c] + 0.306250 asp-L[c] + 0.025039 cys-L[c] + 0.139867 gln-L[c] + 0.280302 glu-L[c] + 0.097227 gly[c] + 0.046791 his-L[c] + 0.208222 ile-L[c] + 0.340452 leu-L[c] + 0.025451 lys-L[c] + 0.018993 met-L[c] + 0.144893 phe-L[c] + 0.153305 pro-L[c] + 0.209781 ser-L[c] + 0.237737 thr-L[c] + 0.038950 trp-L[c] + 0.082444 tyr-L[c] + 0.253395 val-L[c] + 3…	Biomass
BPNT	3',5'-bisphosphate nucleotidase	h2o[c] + pap[c] -> pi[c] + amp[c]	Sulfur Cysteine and methionine metabolism
CA2abcpp	calcium transport via ABC system (periplasm)	h2o[c] + atp[c] + ca2[p] -> h[c] + adp[c] + pi[c] + ca2[c]	Transport
CA2tex	calcium (Ca+2) transport via diffusion (extracellular to periplasm)	ca2[e] <=> ca2[p]	Transport
CBFCu	cytochrome b6/f complex	2 h[c] + pqh2[v] + 2 pcox[v] -> 4 h[v] + pq[v] + 2 pcrd[v]	Photosynthesis
CBPS	carbamoyl-phosphate synthase (glutamine-hydrolysing)	h2o[c] + 2 atp[c] + hco3[c] + gln-L[c] -> 2 h[c] + glu-L[c] + 2 adp[c] + pi[c] + cbp[c]	Pyrimidine metabolism
CDPMEK	4-(cytidine 5'-diphospho)-2-C-methyl-D-erythritol kinase	atp[c] + 4c2me[c] -> h[c] + adp[c] + 2p4c2me[c]	Terpenoid backbone biosynthesis
CHORM	chorismate mutase	chor[c] -> pphn[c]	Phenylalanine tyrosine and tryptophan biosynthesis
CHORS	chorismate synthase	3psme[c] -> pi[c] + chor[c]	Phenylalanine tyrosine and tryptophan biosynthesis
CHPHYS	chlorophyll a synthase	h[c] + chlld[c] + phdp[c] -> ppi[c] + cholphya[c]	Porphyrin and chlorophyll metabolism
CO2tex	CO2 transport via diffusion (extracellular to periplasm)	co2[e] <=> co2[p]	Transport
COBALT2abcpp_syn	Cobalt (Co+2) ABC transporter (periplasm)	h2o[c] + atp[c] + cobalt2[p] -> h[c] + adp[c] + pi[c] + cobalt2[c]	Transport
COBALT2tex	cobalt (Co+2) transport via diffusion (extracellular to periplasm)	cobalt2[e] <=> cobalt2[p]	Transport
COCHL	cobaltochelatase	h2o[c] + atp[c] + cobalt2[c] + hgbam[c] -> 2 h[c] + adp[c] + pi[c] + co2dam[c]	Porphyrin and chlorophyll metabolism
CPPPGO	coproporphyrinogen oxidase (O2 required)	o2[c] + 2 h[c] + cpppg3[c] -> 2 co2[c] + 2 h2o[c] + pppg9[c]	Porphyrin and chlorophyll metabolism
CS	citrate synthase	h2o[c] + accoa[c] + oaa[c] -> h[c] + coa[c] + cit[c]	Citrate cycle (TCA cycle)
CU2abcpp_syn	Copper (Cu+2) ABC transporter (periplasm)	h2o[c] + atp[c] + cu2[p] -> h[c] + adp[c] + pi[c] + cu2[c]	Transport
CU2tex	copper (Cu+2) transport via diffusion (extracellular to periplasm)	cu2[e] <=> cu2[p]	Transport
CYRDAAT	cob(I)yrinic acid a,c-diamide adenosyltransferase	h[c] + atp[c] + co1dam[c] -> adcobdam[c] + pppi[c]	Porphyrin and chlorophyll metabolism
CYRDAR	cob(II)yrinic acid a,c-diamide reductase	nadh[c] + 2 co2dam[c] -> h[c] + nad[c] + 2 co1dam[c]	Porphyrin and chlorophyll metabolism
CYSS	cysteine synthase	acser[c] + h2s[c] -> h[c] + ac[c] + cys-L[c]	Sulfur Cysteine and methionine metabolism
CYTK1	cytidylate kinase (CMP)	atp[c] + cmp[c] <=> adp[c] + cdp[c]	Pyrimidine metabolism
DAPDC	diaminopimelate decarboxylase	h[c] + 26dap-M[c] -> co2[c] + lys-L[c]	Lysine metabolism
DAPE	diaminopimelate epimerase	26dap-LL[c] <=> 26dap-M[c]	Lysine metabolism
DASYN160	CDP-diacylglycerol synthetase (n-C16:0)	h[c] + pa160[c] + ctp[c] -> ppi[c] + cdpdhdecg[c]	Fatty acid biosynthesis
DASYN161	CDP-diacylglycerol synthetase (n-C16:1)	h[c] + pa161[c] + ctp[c] -> ppi[c] + cdpdhdec9eg[c]	Fatty acid biosynthesis
DASYN180	CDP-diacylglycerol synthetase (n-C18:0)	h[c] + pa180[c] + ctp[c] -> ppi[c] + cdpdodecg[c]	Fatty acid biosynthesis
DASYN181	CDP-diacylglycerol synthetase (n-C18:1)	h[c] + pa181[c] + ctp[c] -> ppi[c] + cdpdodec11eg[c]	Fatty acid biosynthesis
DASYN181(9)	CDP-diacylglycerol synthetase (n-C18:1)	h[c] + pa181_9[c] + ctp[c] -> ppi[c] + cdpdodec9eg[c]	Fatty acid biosynthesis
DASYN182(9_12)	CDP-diacylglycerol synthetase (n-C18:2)	h[c] + pa182_9_12[c] + ctp[c] -> ppi[c] + cdpdodec912eg[c]	Fatty acid biosynthesis
DASYN183(6_9_12)	CDP-diacylglycerol synthetase (n-C18:3)	h[c] + pa183_6_9_12[c] + ctp[c] -> ppi[c] + cdpdodec6912eg[c]	Fatty acid biosynthesis
DASYN183(9_12_15)	CDP-diacylglycerol synthetase (n-C18:3)	h[c] + pa183_9_12_15[c] + ctp[c] -> ppi[c] + cdpdodec91215eg[c]	Fatty acid biosynthesis
DB4PS	3,4-Dihydroxy-2-butanone-4-phosphate synthase	ru5p-D[c] -> h[c] + db4p[c] + for[c]	Riboflavin metabolism
DDPA	3-deoxy-D-arabino-heptulosonate 7-phosphate synthetase	h2o[c] + e4p[c] + pep[c] -> pi[c] + 2dda7p[c]	Phenylalanine tyrosine and tryptophan biosynthesis
DES__12	stearoyl-CoA desaturase (delta-12 desaturase)	o2[c] + 2 h[c] + octe(9)ACP[c] + 2 fdxr-2_2[c] -> 2 h2o[c] + octe(9_12)ACP[c] + 2 fdxo-2_2[c]	Fatty acid biosynthesis
DES__15	stearoyl-CoA desaturase (delta-15 desaturase)	o2[c] + 2 h[c] + octe(9_12)ACP[c] + 2 fdxr-2_2[c] -> 2 h2o[c] + 2 fdxo-2_2[c] + octe(9_12_15)ACP[c]	Fatty acid biosynthesis
DES__6B	stearoyl-CoA desaturase (delta-6 desaturase)	o2[c] + 2 h[c] + octe(9_12)ACP[c] + 2 fdxr-2_2[c] -> 2 h2o[c] + octe(6_9_12)ACP[c] + 2 fdxo-2_2[c]	Fatty acid biosynthesis
DES__9	stearoyl-CoA desaturase (delta-9 desaturase)	o2[c] + 2 h[c] + ocdcaACP[c] + 2 fdxr-2_2[c] -> 2 h2o[c] + octe(9)ACP[c] + 2 fdxo-2_2[c]	Fatty acid biosynthesis
DGDG160	digalactosyldiacylglycerol synthase (n-C16:0)	udpgal[c] + mgdg160[c] -> dgdg160[c] + udp[c]	Galactolipids metabolism
DGDG161	digalactosyldiacylglycerol synthase (n-C16:1)	udpgal[c] + mgdg161[c] -> udp[c] + dgdg161[c]	Galactolipids metabolism
DGDG180	digalactosyldiacylglycerol synthase (n-C18:0)	udpgal[c] + mgdg180[c] -> udp[c] + dgdg180[c]	Galactolipids metabolism
DGDG181	digalactosyldiacylglycerol synthase (n-C18:1)	udpgal[c] + mgdg181[c] -> udp[c] + dgdg181[c]	Galactolipids metabolism
DGDG181(9)	digalactosyldiacylglycerol synthase (n-C18:1)	udpgal[c] + mgdg181_9[c] -> udp[c] + dgdg181_9[c]	Galactolipids metabolism
DGDG182(9_12)	digalactosyldiacylglycerol synthase (n-C18:2)	udpgal[c] + mgdg182_9_12[c] -> udp[c] + dgdg182_9_12[c]	Galactolipids metabolism
DGDG183(6_9_12)	digalactosyldiacylglycerol synthase (n-C18:3)	udpgal[c] + mgdg183_6_9_12[c] -> udp[c] + dgdg183_6_9_12[c]	Galactolipids metabolism
DGDG183(9_12_15)	digalactosyldiacylglycerol synthase (n-C18:3)	udpgal[c] + mgdg183_9_12_15[c] -> udp[c] + dgdg183_9_12_15[c]	Galactolipids metabolism
DHAD1	dihydroxy-acid dehydratase (2,3-dihydroxy-3-methylbutanoate)	23dhmb[c] -> h2o[c] + 3mob[c]	Valine leucine and isoleucine biosynthesis
DHAD2	Dihydroxy-acid dehydratase (2,3-dihydroxy-3-methylpentanoate)	23dhmp[c] -> h2o[c] + 3mop[c]	Valine leucine and isoleucine biosynthesis
DHDPRy	dihydrodipicolinate reductase (NADPH)	h[c] + nadph[c] + 23dhdp[c] -> nadp[c] + thdp[c]	Lysine metabolism
DHDPS	dihydrodipicolinate synthase	pyr[c] + aspsa[c] -> 2 h2o[c] + h[c] + 23dhdp[c]	Lysine metabolism
DHFR	dihydrofolate reductase	h[c] + nadph[c] + dhf[c] <=> nadp[c] + thf[c]	Folate biosynthesis
DHFS	dihydrofolate synthase	glu-L[c] + atp[c] + dhpt[c] -> h[c] + adp[c] + pi[c] + dhf[c]	Folate biosynthesis
DHNPA	dihydroneopterin aldolase	dhnpt[c] -> gcald[c] + 2ahhmp[c]	Folate biosynthesis
DHORD	dihydoorotic acid dehydrogenase	o2[c] + dhor-S[c] <=> h2o2[c] + orot[c]	Pyrimidine metabolism
DHORTS	dihydroorotase	h2o[c] + dhor-S[c] <=> h[c] + cbasp[c]	Pyrimidine metabolism
DHQS	3-dehydroquinate synthase	2dda7p[c] -> pi[c] + 3dhq[c]	Phenylalanine tyrosine and tryptophan biosynthesis
DHQTi	3-dehydroquinate dehydratase, irreversible	3dhq[c] -> h2o[c] + 3dhsk[c]	Phenylalanine tyrosine and tryptophan biosynthesis
DM_5mdru1p	5mdru1p Demand reaction	5mdru1p[c] ->	Modeling
DMATT	dimethylallyltranstransferase	dmpp[c] + ipdp[c] -> ppi[c] + grdp[c]	Terpenoid backbone biosynthesis
DNMPPA	Dihydroneopterin monophosphate dephosphorylase	h2o[c] + dhpmp[c] -> pi[c] + dhnpt[c]	Folate biosynthesis
DNTPPA	Dihydroneopterin triphosphate pyrophosphatase	h2o[c] + ahdt[c] -> h[c] + ppi[c] + dhpmp[c]	Folate biosynthesis
DPCOAK	dephospho-CoA kinase	atp[c] + dpcoa[c] -> h[c] + adp[c] + coa[c]	Pantothenate and CoA biosynthesis
DPPS	decaprenyl synthase	7 ipdp[c] + frdp[c] -> 7 ppi[c] + decdp[c]	Terpenoid backbone biosynthesis
DPR	2-dehydropantoate 2-reductase	h[c] + nadph[c] + 2dhp[c] -> nadp[c] + pant-R[c]	Pantothenate and CoA biosynthesis
DTMPK	dTMP kinase	atp[c] + dtmp[c] <=> adp[c] + dtdp[c]	Pyrimidine metabolism
DVOCHR	divinyl protochlorophyllide a 8-vinyl-reductase	h[c] + nadph[c] + dvpchlld[c] -> nadp[c] + pchlld[c]	Porphyrin and chlorophyll metabolism
DXPRIi	1-deoxy-D-xylulose reductoisomerase	h[c] + nadph[c] + dxyl5p[c] -> nadp[c] + 2me4p[c]	Sterol biosynthesis
DXPS	1-deoxy-D-xylulose 5-phosphate synthase	h[c] + pyr[c] + g3p[c] -> co2[c] + dxyl5p[c]	Sterol biosynthesis
EAR100y	enoyl-[acyl-carrier-protein] reductase (NADPH) (n-C10:0)	tdec2eACP[c] + h[c] + nadph[c] -> nadp[c] + dcaACP[c]	Fatty acid biosynthesis
EAR120y	enoyl-[acyl-carrier-protein] reductase (NADPH) (n-C12:0)	tddec2eACP[c] + h[c] + nadph[c] -> nadp[c] + ddcaACP[c]	Fatty acid biosynthesis
EAR121y	enoyl-[acyl-carrier-protein] reductase (NADPH) (n-C12:1)	t3c5ddeceACP[c] + h[c] + nadph[c] -> nadp[c] + cddec5eACP[c]	Fatty acid biosynthesis
EAR140y	enoyl-[acyl-carrier-protein] reductase (NADPH) (n-C14:0)	tmrs2eACP[c] + h[c] + nadph[c] -> nadp[c] + myrsACP[c]	Fatty acid biosynthesis
EAR141y	enoyl-[acyl-carrier-protein] reductase (NADPH) (n-C14:1)	t3c7mrseACP[c] + h[c] + nadph[c] -> nadp[c] + tdeACP[c]	Fatty acid biosynthesis
EAR160y	enoyl-[acyl-carrier-protein] reductase (NADPH) (n-C16:0)	tpalm2eACP[c] + h[c] + nadph[c] -> nadp[c] + palmACP[c]	Fatty acid biosynthesis
EAR161y	enoyl-[acyl-carrier-protein] reductase (NADPH) (n-C16:1)	t3c9palmeACP[c] + h[c] + nadph[c] -> nadp[c] + hdeACP[c]	Fatty acid biosynthesis
EAR180y	enoyl-[acyl-carrier-protein] reductase (NADPH) (n-C18:0)	toctd2eACP[c] + h[c] + nadph[c] -> nadp[c] + ocdcaACP[c]	Fatty acid biosynthesis
EAR181y	enoyl-[acyl-carrier-protein] reductase (NADPH) (n-C18:1)	t3c11vaceACP[c] + h[c] + nadph[c] -> nadp[c] + octeACP[c]	Fatty acid biosynthesis
EAR40y	enoyl-[acyl-carrier-protein] reductase (NADPH) (n-C4:0)	but2eACP[c] + h[c] + nadph[c] -> nadp[c] + butACP[c]	Fatty acid biosynthesis
EAR60y	enoyl-[acyl-carrier-protein] reductase (NADPH) (n-C6:0)	thex2eACP[c] + h[c] + nadph[c] -> nadp[c] + hexACP[c]	Fatty acid biosynthesis
EAR80y	enoyl-[acyl-carrier-protein] reductase (NADPH) (n-C8:0)	toct2eACP[c] + h[c] + nadph[c] -> nadp[c] + ocACP[c]	Fatty acid biosynthesis
EX_ca2(e)	Calcium exchange	ca2[e] <=>	Exchange reactions
EX_co2(e)	CO2 exchange	co2[e] <=>	Exchange reactions
EX_cobalt2(e)	Cobalt2 exchange	cobalt2[e] <=>	Exchange reactions
EX_cu2(e)	Copper exchange	cu2[e] <=>	Exchange reactions
EX_fe2(e)	Fe2+ exchange	fe2[e] <=>	Exchange reactions
EX_h2o(e)	H2O exchange	h2o[e] <=>	Exchange reactions
EX_k(e)	Potassium exchange	k[e] <=>	Exchange reactions
EX_mg2(e)	Magnesium exchange	mg2[e] <=>	Exchange reactions
EX_mn2(e)	Manganese exchange	mn2[e] <=>	Exchange reactions
EX_mobd(e)	Molibdate exchange	mobd[e] <=>	Exchange reactions
EX_na1(e)	Sodium exchange	na1[e] <=>	Exchange reactions
EX_no3(e)	Nitrate exchange	no3[e] <=>	Exchange reactions
EX_o2(e)	O2 exchange	o2[e] <=>	Exchange reactions
EX_photon(e)	Photon exchange	photon[e] <=>	Exchange reactions
EX_pi(e)	Phosphate exchange	pi[e] <=>	Exchange reactions
EX_so4(e)	Sulfate exchange	so4[e] <=>	Exchange reactions
EX_zn2(e)	Zinc exchange	zn2[e] <=>	Exchange reactions
FCLT	Ferrochelatase	fe2[c] + ppp9[c] -> 2 h[c] + pheme[c]	Porphyrin and chlorophyll metabolism
FE2abcpp	iron (II) transport via ABC system (periplasm)	h2o[c] + atp[c] + fe2[p] -> h[c] + adp[c] + pi[c] + fe2[c]	Transport
FE2tex	iron (II) transport via diffusion (extracellular to periplasm)	fe2[e] <=> fe2[p]	Transport
FMNAT	FMN adenylyltransferase	h[c] + atp[c] + fmn[c] -> ppi[c] + fad[c]	Riboflavin metabolism
FOLD3	dihydropteroate synthase	4abz[c] + 2ahhmd[c] -> ppi[c] + dhpt[c]	Folate biosynthesis
FRTT	farnesyltranstransferase	ipdp[c] + frdp[c] -> ppi[c] + ggdp[c]	Sterol biosynthesis
FTHFLi	formate-tetrahydrofolate ligase	atp[c] + thf[c] + for[c] -> adp[c] + pi[c] + 10fthf[c]	Folate biosynthesis
FUM	fumarase	h2o[c] + fum[c] <=> mal-L[c]	Citrate cycle (TCA cycle)
G1SATi	glutamate-1-semialdehyde aminotransferase	glu1sa[c] -> 5aop[c]	Porphyrin and chlorophyll metabolism
G3PAT160	glycerol-3-phosphate acyltransferase (C16:0)	palmACP[c] + glyc3p[c] -> ACP[c] + 1hdecg3p[c]	Fatty acid biosynthesis
G3PAT161	glycerol-3-phosphate acyltransferase (C16:1)	hdeACP[c] + glyc3p[c] -> ACP[c] + 1hdec9eg3p[c]	Fatty acid biosynthesis
G3PAT180	glycerol-3-phosphate acyltransferase (C18:0)	ocdcaACP[c] + glyc3p[c] -> ACP[c] + 1odecg3p[c]	Fatty acid biosynthesis
G3PAT181	glycerol-3-phosphate acyltransferase (C18:1)	octeACP[c] + glyc3p[c] -> ACP[c] + 1odec11eg3p[c]	Fatty acid biosynthesis
G3PAT181(9)	glycerol-3-phosphate acyltransferase (C18:1)	octe(9)ACP[c] + glyc3p[c] -> ACP[c] + 1odec9eg3p[c]	Fatty acid biosynthesis
G3PAT182(9_12)	glycerol-3-phosphate acyltransferase (C18:2)	octe(9_12)ACP[c] + glyc3p[c] -> ACP[c] + 1odec912eg3p[c]	Fatty acid biosynthesis
G3PAT183(9_12_15)	glycerol-3-phosphate acyltransferase (C18:3)	octe(9_12_15)ACP[c] + glyc3p[c] -> ACP[c] + 1odec91215eg3p[c]	Fatty acid biosynthesis
G3PAT184(6_9_12_15)	glycerol-3-phosphate acyltransferase (C18:4)	octe(6_9_12)ACP[c] + glyc3p[c] -> ACP[c] + 1odec6912eg3p[c]	Fatty acid biosynthesis
G5SADs	L-glutamate 5-semialdehyde dehydratase (spontaneous)	glu5sa[c] -> h2o[c] + h[c] + 1pyr5c[c]	Others
G5SD	glutamate-5-semialdehyde dehydrogenase	h[c] + nadph[c] + glu5p[c] -> nadp[c] + pi[c] + glu5sa[c]	Urea cycle and metabolism of amino groups
GALU	UTP-glucose-1-phosphate uridylyltransferase	h[c] + utp[c] + g1p[c] <=> ppi[c] + udpg[c]	Starch and sucrose metabolism
GAPDi(nadp)	glyceraldehyde-3-phosphate dehydrogenase (NAD(P)+) (phosphorylating)	h[c] + nadph[c] + 13dpg[c] -> nadp[c] + pi[c] + g3p[c]	Carbon fixation
GARFT	phosphoribosylglycinamide formyltransferase	10fthf[c] + gar[c] <=> h[c] + thf[c] + fgam[c]	Purine metabolism
GCALDD	Glycolaldehyde dehydrogenase	h2o[c] + nad[c] + gcald[c] -> 2 h[c] + nadh[c] + glyclt[c]	Others
GCATENEC	gamma carotene bcyclase	gcarote[c] -> bcarote[c]	Carotenoid Biosynthesis
GF6PTA	glutamine-fructose-6-phosphate transaminase	gln-L[c] + f6p[c] -> glu-L[c] + gam6p[c]	Glutamate metabolism
GGDPR	geranylgeranyl diphosphate reductase	3 h[c] + 3 nadph[c] + ggdp[c] -> 3 nadp[c] + phdp[c]	Terpenoid backbone biosynthesis
GHMT2r	glycine hydroxymethyltransferase, reversible	thf[c] + ser-L[c] <=> h2o[c] + gly[c] + mlthf[c]	Arginine and proline metabolism
GK1	guanylate kinase (GMP:ATP)	atp[c] + gmp[c] <=> adp[c] + gdp[c]	Purine metabolism
GLCS1	glycogen synthase (ADPGlc)	adpglc[c] -> h[c] + adp[c] + glycogen[c]	Starch and sucrose metabolism
GLGC	glucose-1-phosphate adenylyltransferase	h[c] + atp[c] + g1p[c] -> ppi[c] + adpglc[c]	Starch and sucrose metabolism
GLU5K	glutamate 5-kinase	glu-L[c] + atp[c] -> adp[c] + glu5p[c]	Urea cycle and metabolism of amino groups
GLUCYS	gamma-glutamylcysteine synthetase	glu-L[c] + atp[c] + cys-L[c] -> h[c] + adp[c] + pi[c] + glucys[c]	Glutamate metabolism
GLUPRT	glutamine phosphoribosyldiphosphate amidotransferase	h2o[c] + gln-L[c] + prpp[c] -> glu-L[c] + ppi[c] + pram[c]	Purine metabolism
GLUR	glutamate racemase	glu-D[c] <=> glu-L[c]	Glutamate metabolism
GLUTRR	glutamyl-tRNA reductase	h[c] + nadph[c] + glutrna[c] -> nadp[c] + glu1sa[c] + trnaglu[c]	Porphyrin and chlorophyll metabolism
GLUTRS	Glutamyl-tRNA synthetase	glu-L[c] + atp[c] + trnaglu[c] -> ppi[c] + amp[c] + glutrna[c]	Glutamate metabolism
GLYCL	Glycine Cleavage System	thf[c] + nad[c] + gly[c] -> co2[c] + nadh[c] + nh4[c] + mlthf[c]	Arginine and proline metabolism
GLYCTO_syn	Glycolate oxidase (nadh)	nad[c] + glyclt[c] -> h[c] + nadh[c] + glx[c]	Glyoxylate and dicarboxylate metabolism
GRTT	geranyltranstransferase	ipdp[c] + grdp[c] -> ppi[c] + frdp[c]	Sterol biosynthesis
GTHS	glutathione synthetase	atp[c] + gly[c] + glucys[c] -> h[c] + adp[c] + pi[c] + gthrd[c]	Glutamate metabolism
GTPCI	GTP cyclohydrolase I	h2o[c] + gtp[c] -> h[c] + for[c] + ahdt[c]	Folate biosynthesis
GTPCII	GTP cyclohydrolase II	3 h2o[c] + gtp[c] -> 2 h[c] + ppi[c] + for[c] + 25dhpp[c]	Riboflavin metabolism
H2Otex	H2O transport via diffusion (extracellular to periplasm)	h2o[e] <=> h2o[p]	Transport
H2Otpp	H2O transport via diffusion (periplasm)	h2o[p] <=> h2o[c]	Transport
H2Otu_syn	H2O transport via diffusion (tilacoid)	h2o[v] <=> h2o[c]	Transport
HCO3E	HCO3 equilibration reaction	co2[c] + h2o[c] <=> h[c] + hco3[c]	Photosynthesis
HEMEOS	Heme O synthase	h2o[c] + frdp[c] + pheme[c] -> ppi[c] + hemeO[c]	Porphyrin and chlorophyll metabolism
HGPHT	homogenitisate phytyltransferase	hgentis[c] + h[c] + phdp[c] -> co2[c] + ppi[c] + 2m6phol[c]	Ubiquinone and other pterpenoids biosynthesis
HISTD	histidinol dehydrogenase	h2o[c] + 2 nad[c] + histd[c] -> 3 h[c] + 2 nadh[c] + his-L[c]	Histidine metabolism
HISTP	histidinol-phosphatase	h2o[c] + hisp[c] -> pi[c] + histd[c]	Histidine metabolism
HMBS	hydroxymethylbilane synthase	h2o[c] + 4 ppbng[c] -> 4 nh4[c] + hmbil[c]	Porphyrin and chlorophyll metabolism
HPPK	2-amino-4-hydroxy-6-hydroxymethyldihydropteridine diphosphokinase	atp[c] + 2ahhmp[c] -> h[c] + amp[c] + 2ahhmd[c]	Folate biosynthesis
HSDx	homoserine dehydrogenase (NADH)	nad[c] + hom-L[c] <=> h[c] + nadh[c] + aspsa[c]	Lysine metabolism
HSERTA	homoserine O-trans-acetylase	accoa[c] + hom-L[c] -> coa[c] + achms[c]	Sulfur Cysteine and methionine metabolism
HSK	homoserine kinase	atp[c] + hom-L[c] -> h[c] + adp[c] + phom[c]	Arginine and proline metabolism
HSTPT	histidinol-phosphate transaminase	glu-L[c] + imacp[c] -> akg[c] + hisp[c]	Histidine metabolism
ICDHy	isocitrate dehydrogenase (NADP)	nadp[c] + icit[c] -> co2[c] + nadph[c] + akg[c]	Citrate cycle (TCA cycle)
IG3PS	Imidazole-glycerol-3-phosphate synthase	gln-L[c] + prlp[c] -> h[c] + glu-L[c] + aicar[c] + eig3p[c]	Histidine metabolism
IGPDH	imidazoleglycerol-phosphate dehydratase	eig3p[c] -> h2o[c] + imacp[c]	Histidine metabolism
IGPS	indole-3-glycerol-phosphate synthase	h[c] + 2cpr5p[c] -> co2[c] + h2o[c] + 3ig3p[c]	Phenylalanine tyrosine and tryptophan biosynthesis
ILETA	isoleucine transaminase	akg[c] + ile-L[c] <=> glu-L[c] + 3mop[c]	Valine leucine and isoleucine biosynthesis
IMPC	IMP cyclohydrolase	h2o[c] + imp[c] <=> fprica[c]	Purine metabolism
IMPD	IMP dehydrogenase	h2o[c] + imp[c] + nad[c] -> h[c] + nadh[c] + xmp[c]	Purine metabolism
IPMD	3-isopropylmalate dehydrogenase reversible	nad[c] + 3c2hmp[c] -> h[c] + nadh[c] + 3c4mop[c]	Valine leucine and isoleucine biosynthesis
IPPMIa	3-isopropylmalate dehydratase	3c2hmp[c] <=> h2o[c] + 2ippm[c]	Valine leucine and isoleucine biosynthesis
IPPMIb	2-isopropylmalate hydratase	h2o[c] + 2ippm[c] <=> 3c3hmp[c]	Valine leucine and isoleucine biosynthesis
KARA1i	acetohydroxy acid isomeroreductase	h[c] + nadph[c] + alac-S[c] -> nadp[c] + 23dhmb[c]	Valine leucine and isoleucine biosynthesis
KARA2i	ketol-acid reductoisomerase (2-Aceto-2-hydroxybutanoate)	h[c] + nadph[c] + 2ahbut[c] -> nadp[c] + 23dhmp[c]	Valine leucine and isoleucine biosynthesis
KAS15	beta-ketoacyl-ACP synthase (2)	h[c] + malACP[c] + accoa[c] -> co2[c] + actACP[c] + coa[c]	Fatty acid biosynthesis
Kex	Potasium transport via diffusion (extracellular to periplasm)	k[e] <=> k[p]	Transport
Ktpp	Potasium ireversible transport (periplasm)	h[p] + k[p] -> h[c] + k[c]	Transport
LYCOPC	Lycopene cyclase	lycop[c] -> gcarote[c]	Carotenoid Biosynthesis
MCOATA	Malonyl-CoA-ACP transacylase	ACP[c] + malcoa[c] <=> malACP[c] + coa[c]	Fatty acid biosynthesis
MECDPDH_syn	2C-methyl-D-erythritol 2,4 cyclodiphosphate dehydratase	nadph[c] + 2mecdp[c] -> h2o[c] + nadp[c] + h2mb4p[c]	Terpenoid backbone biosynthesis
MECDPS	2-C-methyl-D-erythritol 2,4-cyclodiphosphate synthase	2p4c2me[c] -> cmp[c] + 2mecdp[c]	Terpenoid backbone biosynthesis
MEPCT	2-C-methyl-D-erythritol 4-phosphate cytidylyltransferase	h[c] + ctp[c] + 2me4p[c] -> ppi[c] + 4c2me[c]	Sterol biosynthesis
METACH	O-Acetyl-L-homoserine acetate-lyase (adding methanethiol)	h2s[c] + achms[c] -> h[c] + ac[c] + hcys-L[c]	Sulfur Cysteine and methionine metabolism
METAT	methionine adenosyltransferase	h2o[c] + atp[c] + met-L[c] -> ppi[c] + pi[c] + amet[c]	Sulfur Cysteine and methionine metabolism
METS	methionine synthase irreversible	hcys-L[c] + 5mthf[c] -> h[c] + thf[c] + met-L[c]	Sulfur Cysteine and methionine metabolism
MG2tex	magnesium (Mg+2) transport via diffusion (extracellular to periplasm)	mg2[e] <=> mg2[p]	Transport
MG2tpp	magnesium (+2) transport in via P-type Atpase	h2o[c] + atp[c] + mg2[p] -> h[c] + adp[c] + pi[c] + mg2[c]	Transport
MGDG160	UDPgalactose:1,2-diacylglycerol 3-beta-D-galactosyltransferase (n-C16:0)	udpgal[c] + 12dgr160[c] -> h[c] + mgdg160[c] + udp[c]	Galactolipids metabolism
MGDG161	UDPgalactose:1,2-diacylglycerol 3-beta-D-galactosyltransferase (n-C16:1)	udpgal[c] + 12dgr161[c] -> h[c] + udp[c] + mgdg161[c]	Galactolipids metabolism
MGDG180	UDPgalactose:1,2-diacylglycerol 3-beta-D-galactosyltransferase (n-C18:0)	udpgal[c] + 12dgr180[c] -> h[c] + udp[c] + mgdg180[c]	Galactolipids metabolism
MGDG181	UDPgalactose:1,2-diacylglycerol 3-beta-D-galactosyltransferase (n-C18:1)	udpgal[c] + 12dgr181[c] -> h[c] + udp[c] + mgdg181[c]	Galactolipids metabolism
MGDG181(9)	UDPgalactose:1,2-diacylglycerol 3-beta-D-galactosyltransferase (n-C18:1)	udpgal[c] + 12dgr181_9[c] -> h[c] + udp[c] + mgdg181_9[c]	Galactolipids metabolism
MGDG182(9_12)	UDPgalactose:1,2-diacylglycerol 3-beta-D-galactosyltransferase (n-C18:2)	udpgal[c] + 12dgr182_9_12[c] -> h[c] + udp[c] + mgdg182_9_12[c]	Galactolipids metabolism
MGDG183(6_9_12)	UDPgalactose:1,2-diacylglycerol 3-beta-D-galactosyltransferase (n-C18:3)	udpgal[c] + 12dgr183_6_9_12[c] -> h[c] + udp[c] + mgdg183_6_9_12[c]	Galactolipids metabolism
MGDG183(9_12_15)	UDPgalactose:1,2-diacylglycerol 3-beta-D-galactosyltransferase (n-C18:3)	udpgal[c] + 12dgr183_9_12_15[c] -> h[c] + udp[c] + mgdg183_9_12_15[c]	Galactolipids metabolism
MNt2pp	manganese (Mn+2) transport in via proton symport (periplasm)	h[p] + mn2[p] -> h[c] + mn2[c]	Transport
MNtex	Manganese (Mn+2) transport via diffusion (extracellular to periplasm)	mn2[e] <=> mn2[p]	Transport
MOBDabcpp	molybdate transport via ABC system (periplasm)	h2o[c] + atp[c] + mobd[p] -> h[c] + adp[c] + pi[c] + mobd[c]	Transport
MOBDtex	molybdate transport via diffusion (extracellular to periplasm)	mobd[e] <=> mobd[p]	Transport
MOHMT	3-methyl-2-oxobutanoate hydroxymethyltransferase	h2o[c] + 3mob[c] + mlthf[c] -> thf[c] + 2dhp[c]	Pantothenate and CoA biosynthesis
MPBQ	2-methyl-6-phytylbenzoquinone methyltransferase	amet[c] + 2m6phol[c] <=> h[c] + ahcys[c] + 23dmphol[c]	Ubiquinone and other pterpenoids biosynthesis
MPML	Mg-protoporphyrin IX magnesium-lyase	h2o[c] + atp[c] + mg2[c] + ppp9[c] <=> 3 h[c] + adp[c] + pi[c] + mppp9[c]	Porphyrin and chlorophyll metabolism
MPOMC1	magnesium-protoporphyrin-IX 13-monomethyl ester,NADPH:oxygen oxidoreductase (hydroxylating)	o2[c] + h[c] + nadph[c] + mppp9om[c] -> h2o[c] + nadp[c] + hmppp9[c]	Porphyrin and chlorophyll metabolism
MPOMMM	magnesium-protoporphyrin-IX 13-monomethyl ester,NADPH:oxygen oxidoreductase (hydroxylating)	o2[c] + h[c] + nadph[c] + hmppp9[c] -> 2 h2o[c] + nadp[c] + omppp9[c]	Porphyrin and chlorophyll metabolism
MPOMOR	magnesium-protoporphyrin-IX 13-monomethyl ester,NADPH:oxygen oxidoreductase (hydroxylating)	o2[c] + h[c] + nadph[c] + omppp9[c] -> 2 h2o[c] + nadp[c] + dvpchlld[c]	Porphyrin and chlorophyll metabolism
MPOMT	S-adenosyl-L-methionine:magnesium-protoporphyrin-IX O-methyltransferase	amet[c] + mppp9[c] -> ahcys[c] + mppp9om[c]	Porphyrin and chlorophyll metabolism
MTAP	5'-methylthioadenosine phosphorylase	pi[c] + 5mta[c] -> ade[c] + 5mdr1p[c]	Sulfur Cysteine and methionine metabolism
MTHFC	methenyltetrahydrofolate cyclohydrolase	h2o[c] + methf[c] <=> h[c] + 10fthf[c]	Glyoxylate and dicarboxylate metabolism
MTHFD	methylenetetrahydrofolate dehydrogenase (NADP)	nadp[c] + mlthf[c] -> nadph[c] + methf[c]	Glyoxylate and dicarboxylate metabolism
MTHFR2	5,10-methylenetetrahydrofolate reductase (NADH)	2 h[c] + nadh[c] + mlthf[c] -> nad[c] + 5mthf[c]	Folate biosynthesis
MTRI	5-methylthioribose-1-phosphate isomerase	5mdr1p[c] -> 5mdru1p[c]	Sulfur Cysteine and methionine metabolism
NADK	NAD kinase	atp[c] + nad[c] -> h[c] + nadp[c] + adp[c]	Pantothenate and CoA biosynthesis
NAR_syn	ferredoxin-nitrate reductase	2 h[c] + 2 fdxr-2_2[c] + no3[c] -> h2o[c] + 2 fdxo-2_2[c] + no2[c]	Nitrogen metabolism
NAt3pp	sodium transport out via proton antiport (cytoplasm to periplasm)	h[p] + na1[c] -> h[c] + na1[p]	Transport
NAtex	sodium transport via diffusion (extracellular to periplasm)	na1[e] <=> na1[p]	Transport
NDPK4	nucleoside-diphosphate kinase (ATP:dTDP)	atp[c] + dtdp[c] <=> adp[c] + dttp[c]	Pyrimidine metabolism
NDPK5	nucleoside-diphosphate kinase (ATP:dGDP)	atp[c] + dgdp[c] <=> adp[c] + dgtp[c]	Purine metabolism
NDPK7	nucleoside-diphosphate kinase (ATP:dCDP)	atp[c] + dcdp[c] <=> adp[c] + dctp[c]	Pyrimidine metabolism
NDPK8	nucleoside-diphosphate kinase (ATP:dADP)	atp[c] + dadp[c] <=> adp[c] + datp[c]	Purine metabolism
NNATr	nicotinate-nucleotide adenylyltransferase reversible	h[c] + atp[c] + nicrnt[c] <=> ppi[c] + dnad[c]	Nicotinate and nicotinamide metabolism
NNDPR	nicotinate-nucleotide diphosphorylase (carboxylating)	2 h[c] + prpp[c] + quln[c] -> co2[c] + ppi[c] + nicrnt[c]	Nicotinate and nicotinamide metabolism
NO3abcpp	Nitrate transport via ABC system (periplasm)	h2o[c] + atp[c] + no3[p] -> h[c] + adp[c] + pi[c] + no3[c]	Transport
NO3tex	nitrate transport via diffusion (extracellular to periplasm)	no3[e] <=> no3[p]	Transport
NOR_syn	Ferredoxin-Nitrite Reductase	8 h[c] + 6 fdxr-2_2[c] + no2[c] -> 2 h2o[c] + nh4[c] + 6 fdxo-2_2[c]	Nitrogen metabolism
O2tc	O2 transport (diffusion), pp	o2[p] <=> o2[c]	Transport
O2tex	oxygen transport via diffusion (extracellular to periplasm)	o2[e] <=> o2[p]	Transport
O2tu	O2 transport (diffusion), lumen	o2[v] <=> o2[c]	Transport
OCBT	ornithine carbamoyltransferase	cbp[c] + orn[c] <=> h[c] + pi[c] + citr-L[c]	Lysine metabolism
OMCDC	2-Oxo-4-methyl-3-carboxypentanoate decarboxylation	h[c] + 3c4mop[c] -> co2[c] + 4mop[c]	Others
OMPDC	orotidine-5'-phosphate decarboxylase	h[c] + orot5p[c] -> co2[c] + ump[c]	Pyrimidine metabolism
ORNTACr	ornithine transacetylase reversible	glu-L[c] + acorn[c] <=> acglu[c] + orn[c]	Urea cycle and metabolism of amino groups
ORPT	orotate phosphoribosyltransferase	ppi[c] + orot5p[c] <=> prpp[c] + orot[c]	Pyrimidine metabolism
OXGDC2_2		akg[c] -> sucsal[c] + co2[c]
PANTS	pantothenate synthase	atp[c] + ala-B[c] + pant-R[c] -> h[c] + ppi[c] + amp[c] + pnto-R[c]	Pantothenate and CoA biosynthesis
PAPA160	Phosphatidate phosphatase (n-C16:0)	h2o[c] + pa160[c] -> pi[c] + 12dgr160[c]	Galactolipids metabolism
PAPA161	Phosphatidate phosphatase (n-C16:1)	h2o[c] + pa161[c] -> pi[c] + 12dgr161[c]	Galactolipids metabolism
PAPA180	Phosphatidate phosphatase (n-C18:0)	h2o[c] + pa180[c] -> pi[c] + 12dgr180[c]	Galactolipids metabolism
PAPA181	Phosphatidate phosphatase (n-C18:1)	h2o[c] + pa181[c] -> pi[c] + 12dgr181[c]	Galactolipids metabolism
PAPA181(9)	Phosphatidate phosphatase (n-C18:1)	h2o[c] + pa181_9[c] -> pi[c] + 12dgr181_9[c]	Galactolipids metabolism
PAPPT3	phospho-N-acetylmuramoyl-pentapeptide-transferase (meso-2,6-diaminopimelate)	udcpp[c] + ugmda[c] -> ump[c] + uagmda[c]	Peptidoglycan biosynthesis
PAPSR	phosphoadenylyl-sulfate reductase (thioredoxin)	paps[c] + trdrd[c] -> 2 h[c] + pap[c] + trdox[c] + so3[c]	Sulfur Cysteine and methionine metabolism
PC11M	precorrin-4 C11-methyltransferase	amet[c] + pre4[c] -> h[c] + ahcys[c] + pre5[c]	Porphyrin and chlorophyll metabolism
PC17M	precorrin-3B C17-methyltransferase	amet[c] + pre3b[c] -> 3 h[c] + ahcys[c] + pre4[c]	Porphyrin and chlorophyll metabolism
PC20M	precorrin-2 C20-methyltransferase	amet[c] + dscl[c] -> h[c] + ahcys[c] + pre3a[c]	Porphyrin and chlorophyll metabolism
PC6AR	precorrin-6A reductase	h[c] + nadph[c] + pre6a[c] -> nadp[c] + pre6b[c]	Porphyrin and chlorophyll metabolism
PC6YM	precorrin-6Y C5,15-methyltransferase (decarboxylating)	2 amet[c] + pre6b[c] -> co2[c] + 2 h[c] + 2 ahcys[c] + pre8[c]	Porphyrin and chlorophyll metabolism
PC8XM	precorrin-8X methylmutase	h[c] + pre8[c] -> hgbyr[c]	Porphyrin and chlorophyll metabolism
PGAMT	phosphoglucosamine mutase	gam1p[c] <=> gam6p[c]	Aminosugars metabolism
PGI	Glucose-6-phosphate isomerase	g6p[c] <=> f6p[c]	Glycolysis/Gluconeogenesis
PGK	phosphoglycerate kinase	atp[c] + 3pg[c] <=> adp[c] + 13dpg[c]	Glycolysis/Gluconeogenesis
PGLYCP	Phosphoglycolate phosphatase	h2o[c] + 2pglyc[c] -> pi[c] + glyclt[c]	Glyoxylate and dicarboxylate metabolism
PGMT	phosphoglucomutase	g1p[c] <=> g6p[c]	Glycolysis/Gluconeogenesis
PGPP160	phosphatidylglycerol phosphate phosphatase (n-C16:0)	h2o[c] + pgp160[c] -> pi[c] + pg160[c]	Fatty acid biosynthesis
PGPP161	phosphatidylglycerol phosphate phosphatase (n-C16:1)	h2o[c] + pgp161[c] -> pi[c] + pg161[c]	Fatty acid biosynthesis
PGPP180	phosphatidylglycerol phosphate phosphatase (n-C18:0)	h2o[c] + pgp180[c] -> pi[c] + pg180[c]	Fatty acid biosynthesis
PGPP181	phosphatidylglycerol phosphate phosphatase (n-C18:1)	h2o[c] + pgp181[c] -> pi[c] + pg181[c]	Fatty acid biosynthesis
PGPP181(9)	phosphatidylglycerol phosphate phosphatase (n-C18:1)	h2o[c] + pgp181_9[c] -> pi[c] + pg181_9[c]	Fatty acid biosynthesis
PGSA160	Phosphatidylglycerol synthase (n-C16:0)	cdpdhdecg[c] + glyc3p[c] -> h[c] + cmp[c] + pgp160[c]	Fatty acid biosynthesis
PGSA161	Phosphatidylglycerol synthase (n-C16:1)	cdpdhdec9eg[c] + glyc3p[c] -> h[c] + cmp[c] + pgp161[c]	Fatty acid biosynthesis
PGSA180	Phosphatidylglycerol synthase (n-C18:0)	cdpdodecg[c] + glyc3p[c] -> h[c] + cmp[c] + pgp180[c]	Fatty acid biosynthesis
PGSA181	Phosphatidylglycerol synthase (n-C18:1)	cdpdodec11eg[c] + glyc3p[c] -> h[c] + cmp[c] + pgp181[c]	Fatty acid biosynthesis
PGSA181(9)	Phosphatidylglycerol synthase (n-C18:1)	cdpdodec9eg[c] + glyc3p[c] -> h[c] + cmp[c] + pgp181_9[c]	Fatty acid biosynthesis
PHETA1	phenylalanine transaminase	akg[c] + phe-L[c] <=> glu-L[c] + phpyr[c]	Phenylalanine tyrosine and tryptophan biosynthesis
PHOtex	Photon transport ext	photon[e] <=> photon[p]	Transport
PHOtpp	Photon transport pp	photon[p] <=> photon[c]	Transport
PHYTES	Geranylgeranyl-diphosphate:geranylgeranyl-diphosphate geranylgeranyltransferase	2 ggdp[c] -> ppi[c] + prephytedp[c]	Carotenoid Biosynthesis
PHYTES2	prephytoene diphosphate:geranylgeranyl-diphosphategeranylgeranyltransferase	prephytedp[c] -> ppi[c] + phytoe[c]	Carotenoid Biosynthesis
PItex	phosphate transport via diffusion (extracellular to periplasm)	pi[e] <=> pi[p]	Transport
PIuabcpp	phosphate transport via ABC system (uptake, periplasm)	h2o[c] + atp[c] + pi[p] -> h[c] + adp[c] + 2 pi[c]	Transport
PMDPHT	pyrimidine phosphatase	h2o[c] + 5aprbu[c] -> pi[c] + 4r5au[c]	Riboflavin metabolism
PNTK	pantothenate kinase	atp[c] + pnto-R[c] -> h[c] + adp[c] + 4ppan[c]	Pantothenate and CoA biosynthesis
PPA	inorganic diphosphatase	h2o[c] + ppi[c] -> h[c] + 2 pi[c]	Oxidative phosphorylation
PPBNGS	porphobilinogen synthase	2 5aop[c] -> 2 h2o[c] + h[c] + ppbng[c]	Porphyrin and chlorophyll metabolism
PPC	phosphoenolpyruvate carboxylase	co2[c] + h2o[c] + pep[c] -> h[c] + pi[c] + oaa[c]	Pyruvate metabolism
PPCDC	phosphopantothenoylcysteine decarboxylase	h[c] + 4ppcys[c] -> co2[c] + pan4p[c]	Pantothenate and CoA biosynthesis
PPK2r	polyphosphate kinase	ppi[c] + atp[c] <=> adp[c] + pppi[c]	Oxidative phosphorylation
PPM	phosphopentomutase	r1p[c] <=> r5p[c]	Pentose phosphate pathway
PPND	prephenate dehydrogenase	nad[c] + pphn[c] -> 34hpp[c] + co2[c] + nadh[c]	Phenylalanine tyrosine and tryptophan biosynthesis
PPNDH	prephenate dehydratase	h[c] + pphn[c] -> co2[c] + h2o[c] + phpyr[c]	Phenylalanine tyrosine and tryptophan biosynthesis
PPPGO	protoporphyrinogen oxidase (aerobic)	1.5 o2[c] + pppg9[c] -> 3 h2o[c] + ppp9[c]	Porphyrin and chlorophyll metabolism
PPTGS_Syn	Peptidoglycan subunit synthesis Synechocystis sp. PCC6803	uaagmda[c] -> h[c] + udcpdp[c] + peptido_syn[c]	Peptidoglycan biosynthesis
PRAGS	phosphoribosylglycinamide synthetase	atp[c] + gly[c] + pram[c] -> h[c] + adp[c] + pi[c] + gar[c]	Purine metabolism
PRAIi	phosphoribosylanthranilate isomerase (irreversible)	pran[c] -> 2cpr5p[c]	Phenylalanine tyrosine and tryptophan biosynthesis
PRAIS	phosphoribosylaminoimidazole synthase	atp[c] + fpram[c] -> 2 h[c] + adp[c] + pi[c] + air[c]	Purine metabolism
PRAMPC	phosphoribosyl-AMP cyclohydrolase	h2o[c] + prbamp[c] -> prfp[c]	Histidine metabolism
PRASCS	phosphoribosylaminoimidazolesuccinocarboxamide synthase	atp[c] + asp-L[c] + 5aizc[c] <=> h[c] + adp[c] + pi[c] + 25aics[c]	Purine metabolism
PRATPP	phosphoribosyl-ATP pyrophosphatase	h2o[c] + prbatp[c] -> h[c] + ppi[c] + prbamp[c]	Histidine metabolism
PRFGS	phosphoribosylformylglycinamidine synthase	h2o[c] + atp[c] + gln-L[c] + fgam[c] -> h[c] + glu-L[c] + adp[c] + pi[c] + fpram[c]	Purine metabolism
PRMICIi	1-(5-phosphoribosyl)-5-[(5-phosphoribosylamino)methylideneamino)imidazole-4-carboxamide isomerase (irreversible)	prfp[c] -> prlp[c]	Histidine metabolism
PRPPS	phosphoribosylpyrophosphate synthetase	atp[c] + r5p[c] <=> h[c] + amp[c] + prpp[c]	Pentose phosphate pathway
PRUK	phosphoribulokinase	atp[c] + ru5p-D[c] -> h[c] + adp[c] + rb15bp[c]	Carbon fixation
PSCVTi	3-phosphoshikimate 1-carboxyvinyltransferase, irreversible	pep[c] + skm5p[c] -> pi[c] + 3psme[c]	Phenylalanine tyrosine and tryptophan biosynthesis
PSI	photosystem I (plastocyanin)	2 pcrd[v] + 2 fdxo-2_2[c] + 2 photon[c] -> 2 pcox[v] + 2 fdxr-2_2[c]	Photosynthesis
PSII	photosystem II	2 h[c] + pq[v] + h2o[v] + 2 photon[c] -> 2 h[v] + pqh2[v] + 0.5 o2[v]	Photosynthesis
PTPAT	pantetheine-phosphate adenylyltransferase	h[c] + atp[c] + pan4p[c] <=> ppi[c] + dpcoa[c]	Pantothenate and CoA biosynthesis
PUNP1	purine-nucleoside phosphorylase (Adenosine)	pi[c] + adn[c] <=> ade[c] + r1p[c]	Pyrimidine metabolism
R05217	Precorrin 3A + Oxygen <=> Precorrin 3B	0.5 o2[c] + h[c] + pre3a[c] -> pre3b[c]	Porphyrin and chlorophyll metabolism
R05219	Precorrin 5 <=> Precorrin 6X	h2o[c] + amet[c] + pre5[c] -> h[c] + ac[c] + ahcys[c] + pre6a[c]	Porphyrin and chlorophyll metabolism
R05224	Hydrogenobyrinate <=> Hydrogenobyrinate a,c diamide	h2o[c] + 2 atp[c] + 2 gln-L[c] + fdxr-2_2[c] + hgbyr[c] -> h[c] + 2 glu-L[c] + ppi[c] + 2 adp[c] + hgbam[c] + fdxo-2_2[c]	Porphyrin and chlorophyll metabolism
R07613	LL-2,6-diaminoheptanedioate:2-oxoglutarate aminotransferase	akg[c] + 26dap-LL[c] <=> h2o[c] + glu-L[c] + thdp[c]	Lysine biosynthesis
RBCh	Ribulose-bisphosphate carboxylase	o2[c] + rb15bp[c] -> 2 h[c] + 3pg[c] + 2pglyc[c]	Carbon fixation
RBFK	riboflavin kinase	atp[c] + ribflv[c] -> h[c] + adp[c] + fmn[c]	Riboflavin metabolism
RBFSa	riboflavin synthase	db4p[c] + 4r5au[c] -> 2 h2o[c] + pi[c] + dmlz[c]	Riboflavin metabolism
RBFSb	riboflavin synthase(b)	2 dmlz[c] -> ribflv[c] + 4r5au[c]	Riboflavin metabolism
RBPC	ribulose-bisphosphate carboxylase	co2[c] + h2o[c] + rb15bp[c] -> 2 h[c] + 2 3pg[c]	Carbon fixation
RNDR1	ribonucleoside-diphosphate reductase (ADP)	adp[c] + trdrd[c] -> h2o[c] + dadp[c] + trdox[c]	Purine metabolism
RNDR2	ribonucleoside-diphosphate reductase (GDP)	gdp[c] + trdrd[c] -> h2o[c] + trdox[c] + dgdp[c]	Purine metabolism
RNDR3	ribonucleoside-diphosphate reductase (CDP)	cdp[c] + trdrd[c] -> h2o[c] + trdox[c] + dcdp[c]	Pyrimidine metabolism
RPE	ribulose 5-phosphate 3-epimerase	ru5p-D[c] <=> xu5p-D[c]	Pentose phosphate pathway
RPI	ribose-5-phosphate isomerase	r5p[c] <=> ru5p-D[c]	Pentose phosphate pathway
SADT	sulfate adenylyltransferase	h[c] + atp[c] + so4[c] -> ppi[c] + aps[c]	Sulfur Cysteine and methionine metabolism
SERATi	serine O-acetyltransferase, irreversible	accoa[c] + ser-L[c] -> coa[c] + acser[c]	Sulfur Cysteine and methionine metabolism
SHK3D	shikimate dehydrogenase	h[c] + nadph[c] + 3dhsk[c] -> nadp[c] + skm[c]	Phenylalanine tyrosine and tryptophan biosynthesis
SHKK	shikimate kinase	atp[c] + skm[c] -> h[c] + adp[c] + skm5p[c]	Phenylalanine tyrosine and tryptophan biosynthesis
Sink_rdmbzi	rdmbzi sink reaction	rdmbzi[c] <=>	Modeling
SO4tex	sulfate transport via diffusion (extracellular to periplasm)	so4[e] <=> so4[p]	Transport
SPMS	spermidine synthase	ametam[c] + ptrc[c] -> h[c] + spmd[c] + 5mta[c]	Arginine and proline metabolism
SPT_syn2	serine-glyoxilate aminotransferase(2)	ala-L[c] + glx[c] <=> pyr[c] + gly[c]	Glyoxylate and dicarboxylate metabolism
SQD1	UDP-6-sulfo-6-deoxyglucose sulfohydrolase	h[c] + udpg[c] + so3[c] -> h2o[c] + udpsq[c]	Sulfolipid Biosynthesis
SQD2_160	sulfoquinovosyltransferase (n-C16:0)	h2o[c] + 12dgr160[c] + udpsq[c] -> h[c] + udp[c] + sqdg160[c]	Sulfolipid Biosynthesis
SQD2_161	sulfoquinovosyltransferase (n-C16:1)	h2o[c] + 12dgr161[c] + udpsq[c] -> h[c] + udp[c] + sqdg161[c]	Sulfolipid Biosynthesis
SQD2_180	sulfoquinovosyltransferase (n-C18:0)	h2o[c] + 12dgr180[c] + udpsq[c] -> h[c] + udp[c] + sqdg180[c]	Sulfolipid Biosynthesis
SQD2_181	sulfoquinovosyltransferase (n-C18:1)	h2o[c] + 12dgr181[c] + udpsq[c] -> h[c] + udp[c] + sqdg181[c]	Sulfolipid Biosynthesis
SQD2_181_9	sulfoquinovosyltransferase (n-C18:1)	h2o[c] + 12dgr181_9[c] + udpsq[c] -> h[c] + udp[c] + sqdg181_9[c]	Sulfolipid Biosynthesis
SQD2_182_9_12	sulfoquinovosyltransferase (n-C18:2)	h2o[c] + 12dgr182_9_12[c] + udpsq[c] -> h[c] + udp[c] + sqdg182_9_12[c]	Sulfolipid Biosynthesis
SQD2_183_6_9_12	sulfoquinovosyltransferase (n-C18:3)	h2o[c] + 12dgr183_6_9_12[c] + udpsq[c] -> h[c] + udp[c] + sqdg183_6_9_12[c]	Sulfolipid Biosynthesis
SQD2_183_9_12_15	sulfoquinovosyltransferase (n-C18:3)	h2o[c] + 12dgr183_9_12_15[c] + udpsq[c] -> h[c] + udp[c] + sqdg183_9_12_15[c]	Sulfolipid Biosynthesis
SUCOAS	succinyl-CoA synthetase (ADP-forming)	atp[c] + coa[c] + succ[c] <=> adp[c] + pi[c] + succoa[c]	Citrate cycle (TCA cycle)
SULabcpp	sulfate transport via ABC system (periplasm)	h2o[c] + atp[c] + so4[p] -> h[c] + adp[c] + pi[c] + so4[c]	Transport
SULR_syn	ferredoxin-sulfite reductase	8 h[c] + 6 fdxr-2_2[c] + so3[c] -> 3 h2o[c] + h2s[c] + 6 fdxo-2_2[c]	Sulfur Cysteine and methionine metabolism
T2DECAI	trans-2-decenoyl-ACP isomerase	tdec2eACP[c] <=> cdec3eACP[c]	Fatty acid biosynthesis
THRD_L	L-threonine deaminase	thr-L[c] -> 2obut[c] + nh4[c]	Arginine and proline metabolism
THRPD	threonine-phosphate decarboxylase	h[c] + thrp[c] -> co2[c] + applp[c]	Porphyrin and chlorophyll metabolism
THRPS	threonine-phosphate synthase	atp[c] + thr-L[c] -> h[c] + adp[c] + thrp[c]	Porphyrin and chlorophyll metabolism
THRS	threonine synthase	h2o[c] + phom[c] -> pi[c] + thr-L[c]	Arginine and proline metabolism
TKT1	transketolase	r5p[c] + xu5p-D[c] <=> g3p[c] + s7p[c]	Pentose phosphate pathway
TKT2	transketolase(2)	e4p[c] + xu5p-D[c] <=> g3p[c] + f6p[c]	Pentose phosphate pathway
TMDS	thymidylate synthase	mlthf[c] + dump[c] -> dhf[c] + dtmp[c]	Pyrimidine metabolism
TOCOPHOM1	tocopherol O-methyltransferase	amet[c] + gtocophe[c] <=> h[c] + ahcys[c] + atocophe[c]	Ubiquinone and other pterpenoids biosynthesis
TOCOPHOM2	tocopherol O-methyltransferase(2)	amet[c] + dtocophe[c] <=> h[c] + ahcys[c] + btocophe[c]	Ubiquinone and other pterpenoids biosynthesis
TOCOPHS1	tocopherol cyclase (g)	23dmphol[c] <=> gtocophe[c]	Ubiquinone and other pterpenoids biosynthesis
TOCOPHS2	tocopherol cyclase (d)	2m6phol[c] -> dtocophe[c]	Ubiquinone and other pterpenoids biosynthesis
TPI	triose-phosphate isomerase	dhap[c] <=> g3p[c]	Glycolysis/Gluconeogenesis
TRPS1	tryptophan synthase (indoleglycerol phosphate)	ser-L[c] + 3ig3p[c] -> h2o[c] + g3p[c] + trp-L[c]	Phenylalanine tyrosine and tryptophan biosynthesis
TYRTA	tyrosine transaminase	akg[c] + tyr-L[c] <=> 34hpp[c] + glu-L[c]	Phenylalanine tyrosine and tryptophan biosynthesis
UAAGDS	UDP-N-acetylmuramoyl-L-alanyl-D-glutamyl-meso-2,6-diaminopimelate synthetase	atp[c] + 26dap-M[c] + uamag[c] -> h[c] + adp[c] + pi[c] + ugmd[c]	Peptidoglycan biosynthesis
UAGCVT	UDP-N-acetylglucosamine 1-carboxyvinyltransferase	pep[c] + uacgam[c] -> pi[c] + uaccg[c]	Aminosugars metabolism
UAGPT3	UDP-N-acetylglucosamine-N-acetylmuramyl-(pentapeptide)pyrophosphoryl-undecaprenol N-acetylglucosamine transferase	uagmda[c] + uacgam[c] -> h[c] + udp[c] + uaagmda[c]	Peptidoglycan biosynthesis
UAMAGS	UDP-N-acetylmuramoyl-L-alanyl-D-glutamate synthetase	atp[c] + glu-D[c] + uama[c] -> h[c] + adp[c] + pi[c] + uamag[c]	Peptidoglycan biosynthesis
UAMAS	UDP-N-acetylmuramoyl-L-alanine synthetase	atp[c] + ala-L[c] + uamr[c] -> h[c] + adp[c] + pi[c] + uama[c]	Alanine, aspartate and glutamate metabolism
UAPGR	UDP-N-acetylenolpyruvoylglucosamine reductase	h[c] + nadph[c] + uaccg[c] -> nadp[c] + uamr[c]	Aminosugars metabolism
UDCPDP	undecaprenyl-diphosphatase	h2o[c] + udcpdp[c] -> h[c] + pi[c] + udcpp[c]	Peptidoglycan biosynthesis
UDPDPS	undecaprenyl-diphosphate synthase	ipdp[c] + decdp[c] -> ppi[c] + udcpdp[c]	Terpenoid backbone biosynthesis
UDPG4E	UDPglucose 4-epimerase	udpg[c] <=> udpgal[c]	Pyruvate metabolism
UGMDDS	UDP-N-acetylmuramoyl-L-alanyl-D-glutamyl-meso-2,6-diaminopimeloyl-D-alanyl-D-alanine synthetase	atp[c] + alaala[c] + ugmd[c] -> h[c] + adp[c] + pi[c] + ugmda[c]	Peptidoglycan biosynthesis
UMPK	UMP kinase	atp[c] + ump[c] <=> adp[c] + udp[c]	Pyrimidine metabolism
UPP3S	uroporphyrinogen-III synthase	hmbil[c] -> h2o[c] + uppg3[c]	Porphyrin and chlorophyll metabolism
UPPDC1	uroporphyrinogen decarboxylase (uroporphyrinogen III)	4 h[c] + uppg3[c] -> 4 co2[c] + cpppg3[c]	Porphyrin and chlorophyll metabolism
UREA	urease	h2o[c] + 2 h[c] + urea[c] -> co2[c] + 2 nh4[c]	Purine metabolism
VALTA	valine transaminase	akg[c] + val-L[c] <=> glu-L[c] + 3mob[c]	Valine leucine and isoleucine biosynthesis
ZCAROTDH1	zeta-carotene desaturase	o2[c] + h[c] + nadph[c] + zcarote[c] -> 2 h2o[c] + nadp[c] + neuspn[c]	Carotenoid Biosynthesis
ZCAROTDH2	zeta-carotene desaturase(2)	o2[c] + h[c] + nadph[c] + neuspn[c] -> 2 h2o[c] + nadp[c] + lycop[c]	Carotenoid Biosynthesis
Zn2tex	zinc (Zn+2) transport via diffusion (extracellular to periplasm)	zn2[e] <=> zn2[p]	Transport
ZNabcpp	zinc (Zn+2) transport via ABC system (periplasm)	h2o[c] + atp[c] + zn2[p] -> h[c] + adp[c] + pi[c] + zn2[c]	Transport
PAPA182(9_12)	Phosphatidate phosphatase (n-C18:2)	h2o[c] + pa182_9_12[c] -> pi[c] + 12dgr182_9_12[c]	Galactolipids metabolism
PAPA183(6_9_12)	Phosphatidate phosphatase (n-C18:3)	h2o[c] + pa183_6_9_12[c] -> pi[c] + 12dgr183_6_9_12[c]	Galactolipids metabolism
PAPA183(9_12_15)	Phosphatidate phosphatase (n-C18:3)	h2o[c] + pa183_9_12_15[c] -> pi[c] + 12dgr183_9_12_15[c]	Galactolipids metabolism
PGPP182(9_12)	phosphatidylglycerol phosphate phosphatase (n-C18:2)	h2o[c] + pgp182_9_12[c] -> pi[c] + pg182_9_12[c]	Fatty acid biosynthesis
PGPP183(6_9_12)	phosphatidylglycerol phosphate phosphatase (n-C18:3)	h2o[c] + pgp183_6_9_12[c] -> pi[c] + pg183_6_9_12[c]	Fatty acid biosynthesis
PGPP183(9_12_15)	phosphatidylglycerol phosphate phosphatase (n-C18:3)	h2o[c] + pgp183_9_12_15[c] -> pi[c] + pg183_9_12_15[c]	Fatty acid biosynthesis
PGSA182(9_12)	Phosphatidylglycerol synthase (n-C18:2)	cdpdodec912eg[c] + glyc3p[c] -> h[c] + cmp[c] + pgp182_9_12[c]	Fatty acid biosynthesis
PGSA183(6_9_12)	Phosphatidylglycerol synthase (n-C18:3)	cdpdodec6912eg[c] + glyc3p[c] -> h[c] + cmp[c] + pgp183_6_9_12[c]	Fatty acid biosynthesis
PGSA183(9_12_15)	Phosphatidylglycerol synthase (n-C18:3)	cdpdodec91215eg[c] + glyc3p[c] -> h[c] + cmp[c] + pgp183_9_12_15[c]	Fatty acid biosynthesis

## Sheet: ReactionsAdded_ProductAnalysis
Product	Reactions Kegg ID						No. Of added Reactions	Genes Name	Note
Acetone	R00238	R01359	R01366				3	atoB, atoD, adc
Phenyl Alcohol	R01377	R02611					2	ipdC, adhC
Butanol	R00238	R01976	R03026	R09738	R01173	R03544	6	Thl, Hbd, crt, bcd, adhE2	adhE2 catalyzes 2 terminal reactions
Propane	R00238	R01976	R03026	R09738	R01173	R03728	6	Thl, Hbd, crt, bcd, adhE2, ADO
Ethanol	R00228						1	adhE
PHB	R00238	R05576	R04254				3	phaA, phaB, phaC
