# Supplementary material for: Biochemical Characteristics and a Genome-Scale Metabolic Model of an Indian Euryhaline Cyanobacterium with High Polyglucan Content
Source: Metabolites. 2020 Apr 29;10(5):177. doi: 10.3390/metabo10050177 (PMC7281201; doi:10.3390/metabo10050177)
Supplement: Supplementary file 1 [file metabolites-10-00177-s001.zip › SuppleFiles.v2/S6_BM_iSyn921_27Dec19.xlsx]

## Sheet: Biomass Components
Biomass Composition of Synechococcus sp. BDU 130192
Biomass Components	Measured and Refenced Values	Corrected Values	Corrected Values fraction	Reference
Carbohydrate	51	49	0.49	This Study
Peptidoglycan	2.5	2.5	0.025	[19]
DNA	0.4	0.4	0.004	This Study
RNA	4	4.2	0.042	This Study
Pigments	0.8	0.86	0.0086	This Study
Protein	41	39	0.39	This Study
Lipid	3.7	3.3	0.033	This Study
Soluble Pool	0.8	0.8	0.008	[19]
Inorganic ions	0.1	0.01	0.0001	[19]
Total	104.3	100.07	1.0007

## Sheet: Biomass ComponentValues
Macromolecule	overall wt%	Macromol. Reference	metabolite	composition (molar fraction)	Composition Reference	formula	C	H	N	O	P	S	MW (mg/mmol)	difference b/w metabolite and structural component	MWcorr (mg/mmol)	mg (if total 1 mmol)	total wt (mg)	composition (weight fraction)	g/gDW	mmol/gDW	metabolite
Carbohydrate	0.49	This Study	glycogen	1		C6H10O5	6	10	0	5	0	0	162.141	none	162.141	162.141	162.141	1	0.49	3.02206	glycogen
Peptido Glycan	0.025	[17]	peptido_syn	1		C40H62N8O21	40	62	8	21	0	0	990.971	none	990.971	990.971	990.971	1	0.025	0.0252278	peptido_syn
DNA	0.004	This Study	datp	0.2609	[19]	C10H12N5O12P3	10	12	5	12	3	0	487.151	none	487.151	127.098	482.312	0.263517	0.00105407	0.00216374	datp
			dctp	0.2382		C9H12N3O13P3	9	10	3	13	3	0	461.109	none	461.109	109.836		0.227728	0.000910913	0.00197548	dctp
			dgtp	0.2389		C10H12N5O13P3	10	12	5	13	3	0	503.15	none	503.15	120.203		0.249221	0.000996885	0.00198129	dgtp
			dttp	0.2618		C10H13N2O14P3	10	13	2	14	3	0	478.136	none	478.136	125.176		0.259533	0.00103813	0.00217121	dttp
RNA	0.042	This Study	ctp	0.234045	[19]	C9H12N3O14P3	9	12	3	14	3	0	479.124	none	479.124	112.136	495.559	0.226283	0.00950388	0.019836	ctp
			gtp	0.25005		C10H12N5O14P3	10	12	5	14	3	0	519.149	none	519.149	129.813		0.261954	0.0110021	0.0211925	gtp
			utp	0.259043		C9H11N2O15P3	9	11	2	15	3	0	480.108	none	480.108	124.369		0.250967	0.0105406	0.0219546	utp
			atp	0.256862		C10H12N5O13P3	10	12	5	13	3	0	503.15	none	503.15	129.24		0.260797	0.0109535	0.0217698	atp
Pigments	0.0086	This Study	cholphya	0.658779	[19]	C55H72MgN4O5	55	72	4	5	0	0	924.204	none	924.204	608.846	796.467	0.764433	0.00657413	0.00711328	cholphya
			bcarote	0.106387		C40H56	40	56	0	0	0	0	536.888	none	536.888	57.1177		0.0717138	0.000616739	0.00114873	bcarote
			zeax	0.0903283		C40H56O2	40	56	0	2	0	0	568.886	none	568.886	51.3865		0.064518	0.000554855	0.000975336	zeax
			echin	0.0782845		C40H54O	40	54	0	1	0	0	550.871	none	550.871	43.1247		0.0541449	0.000465646	0.000845291	echin
			gcarote	0.0501824		C40H56	40	56	0	0	0	0	536.888	none	536.888	26.9423		0.0338273	0.000290915	0.000541853	gcarote
			atocophe	0.00818359		C29H50O2	29	50	0	2	0	0	430.717	none	430.717	3.52481		0.00442556	3.80598e-05	8.83638e-05	atocophe
			btocophe	0.000450097		C28H48O2	28	48	0	2	0	0	416.69	none	416.69	0.187551		0.000235479	2.02512e-06	4.86001e-06	btocophe
			gtocophe	0.000450097		C28H48O2	28	48	0	2	0	0	416.69	none	416.69	0.187551		0.000235479	2.02512e-06	4.86001e-06	gtocophe
			dtocophe	0.00695605		C27H46O2	21	25	7	17	3	0	740.385	none	740.385	5.15015		0.00646625	5.56097e-05	7.51092e-05	dtocophe
Protein	0.39	This Study	ala-L	0.0427709	This Study	C3H7NO2	3	7	1	2	0	0	89.094	h2o	89.094	3.81063	131.292	0.0290242	0.0113194	0.127051	ala-L
			arg-L	0.0501		C6H15N4O2	6	15	4	2	0	0	175.212	h2o	175.212	8.77812		0.0668598	0.0260753	0.148822	arg-L
			asn-L	0.0403		C4H8N2O3	4	8	2	3	0	0	132.119	h2o	132.119	5.3244		0.040554	0.0158161	0.119711	asn-L
			asp-L	0.0988603		C4H6NO4	4	6	1	4	0	0	132.095	h2o	132.095	13.0589		0.0994653	0.0387915	0.293663	asp-L
			cys-L	0.0099		C3H7NO2S	3	7	1	2	0	1	121.16	h2o	121.16	1.19948		0.00913604	0.00356305	0.0294078	cys-L
			gln-L	0.0553		C5H10N2O3	5	10	2	3	0	0	146.146	h2o	146.146	8.08187		0.0615567	0.0240071	0.164268	gln-L
			glu-L	0.090484		C5H8NO4	5	8	1	4	0	0	146.122	h2o	146.122	13.2217		0.100705	0.0392749	0.268782	glu-L
			gly	0.0313858		C2H5NO2	2	5	1	2	0	0	75.067	h2o	75.067	2.35604		0.0179451	0.0069986	0.0932313	gly
			his-L	0.0185		C6H9N3O2	6	9	3	2	0	0	155.157	h2o	155.157	2.8704		0.0218628	0.00852651	0.0549541	his-L
			ile-L	0.0672159		C6H13NO2	6	13	1	2	0	0	131.175	h2o	131.175	8.81704		0.0671562	0.0261909	0.199664	ile-L
			leu-L	0.109901		C6H13NO2	6	13	1	2	0	0	131.175	h2o	131.175	14.4162		0.109803	0.0428233	0.326459	leu-L
			lys-L	0.00821563		C6H15N2O2	6	15	2	2	0	0	147.198	h2o	147.198	1.20932		0.00921099	0.00359228	0.0244044	lys-L
			met-L	0.00613102		C5H11NO2S	5	11	1	2	0	1	149.214	h2o	149.214	0.914834		0.00696796	0.0027175	0.0182121	met-L
			phe-L	0.0467728		C9H11NO2	9	11	1	2	0	0	165.192	h2o	165.192	7.72649		0.0588499	0.0229514	0.138938	phe-L
			pro-L	0.0494881		C5H9NO2	5	9	1	2	0	0	115.132	h2o	115.132	5.69766		0.043397	0.0169248	0.147004	pro-L
			ser-L	0.0677191		C3H7NO3	3	7	1	3	0	0	105.093	h2o	105.093	7.11681		0.0542061	0.0211404	0.201159	ser-L
			thr-L	0.0767435		C4H9NO3	4	9	1	3	0	0	119.12	h2o	119.12	9.14169		0.069629	0.0271553	0.227966	thr-L
			trp-L	0.0154		C11H12N2O2	11	12	2	2	0	0	204.229	h2o	204.229	3.14513		0.0239553	0.00934256	0.0457455	trp-L
			tyr-L	0.0266138		C9H11NO3	9	11	1	3	0	0	181.191	h2o	181.191	4.82217		0.0367288	0.0143242	0.0790559	tyr-L
			val-L	0.0817984		C5H11NO2	5	11	1	2	0	0	117.148	h2o	117.148	9.58251		0.0729866	0.0284648	0.242981	val-L
Lipid	0.033	This Study	mgdg160	0.164532	This Study	C41H78O5	41	78	0	5	0	0	651.07	none	651.07	107.122	764.677	0.140088	0.00462289	0.00710045	mgdg160
			mgdg161	0.035018		C41H74O5	41	74	0	5	0	0	647.038	none	647.038	22.658		0.0296308	0.000977816	0.00151122	mgdg161
			mgdg180	0.00279579		C45H82O5	45	82	0	5	0	0	703.146	none	703.146	1.96585		0.00257082	8.48372e-05	0.000120654	mgdg180
			mgdg181	0.0663709		C45H78O5	45	78	0	5	0	0	699.114	none	699.114	46.4008		0.0606803	0.00200245	0.00286427	mgdg181
			mgdg181:9	0.0663709		C45H78O5	45	78	0	5	0	0	699.114	none	699.114	46.4008		0.0606803	0.00200245	0.00286427	mgdg181:9
			mgdg182:9:12	0.0403508		C45H74O5	45	74	0	5	0	0	695.082	none	695.082	28.0471		0.0366784	0.00121039	0.00174136	mgdg182:9:12
			mgdg183:6:9:12	0.0022809		C45H74O5	45	74	0	5	0	0	695.082	none	695.082	1.58541		0.00207331	6.84193e-05	9.84335e-05	mgdg183:6:9:12
			mgdg183:9:12:15	0.0022809		C45H74O5	45	74	0	5	0	0	695.082	none	695.082	1.58541		0.00207331	6.84193e-05	9.84335e-05	mgdg183:9:12:15
			dgdg160	0.114739		C47H89O10	47	89	0	10	0	0	814.219	none	814.219	93.423		0.122173	0.00403171	0.00495163	dgdg160
			dgdg161	0.0244205		C47H85O10	47	85	0	10	0	0	810.187	none	810.187	19.7851		0.0258739	0.000853837	0.00105388	dgdg161
			dgdg180	0.0019497		C51H93O10	51	93	0	10	0	0	866.295	none	866.295	1.68901		0.00220879	7.28901e-05	8.41401e-05	dgdg180
			dgdg181	0.0462849		C51H89O10	51	89	0	10	0	0	862.263	none	862.263	39.9098		0.0521917	0.00172233	0.00199745	dgdg181
			dgdg181:9	0.0462849		C51H89O10	51	89	0	10	0	0	862.263	none	862.263	39.9098		0.0521917	0.00172233	0.00199745	dgdg181:9
			dgdg182:9:12	0.0281394		C51H85O10	51	85	0	10	0	0	858.231	none	858.231	24.1501		0.0315821	0.00104221	0.00121437	dgdg182:9:12
			dgdg183:6:9:12	0.00159063		C51H81O10	51	81	0	10	0	0	854.199	none	854.199	1.35871		0.00177685	5.8636e-05	6.86444e-05	dgdg183:6:9:12
			dgdg183:9:12:15	0.00159063		C51H81O10	51	81	0	10	0	0	854.199	none	854.199	1.35871		0.00177685	5.8636e-05	6.86444e-05	dgdg183:9:12:15
			sqdg160	0.11041		C41H79O13S	41	79	0	13	0	1	812.136	none	812.136	89.6676		0.117262	0.00386965	0.00476478	sqdg160
			sqdg161	0.0234989		C41H75O13S	41	75	0	13	0	1	808.104	none	808.104	18.9896		0.0248335	0.000819505	0.00101411	sqdg161
			sqdg180	0.00187612		C45H83O13S	45	83	0	13	0	1	864.212	none	864.212	1.62137		0.00212033	6.99709e-05	8.0965e-05	sqdg180
			sqdg181	0.0445383		C45H79O13S	45	79	0	13	0	1	860.18	none	860.18	38.311		0.0501009	0.00165333	0.00192207	sqdg181
			sqdg181:9	0.0445383		C45H79O13S	45	79	0	13	0	1	860.18	none	860.18	38.311		0.0501009	0.00165333	0.00192207	sqdg181:9
			sqdg182:9:12	0.0270775		C45H75O13S	45	75	0	13	0	1	856.148	none	856.148	23.1823		0.0303165	0.00100045	0.00116854	sqdg182:9:12
			sqdg183:9:12:15	0.00153061		C45H71O13S	45	71	0	13	0	1	852.116	none	852.116	1.30425		0.00170563	5.62857e-05	6.6054e-05	sqdg183:9:12:15
			sqdg183:6:9:12	0.00153061		C45H71O13S	45	71	0	13	0	1	852.116	none	852.116	1.30425		0.00170563	5.62857e-05	6.6054e-05	sqdg183:6:9:12
			pg160	0.0432979		C38H74O10P1	38	74	0	10	1	0	721.974	none	721.974	31.2599		0.0408799	0.00134904	0.00186854	pg160
			pg161	0.00921527		C38H70O10P1	38	70	0	10	1	0	717.942	none	717.942	6.61603		0.00865206	0.000285518	0.000397689	pg161
			pg180	0.000735734		C42H82O10P1	42	82	0	10	1	0	778.082	none	778.082	0.572462		0.000748632	2.47049e-05	3.1751e-05	pg180
			pg181	0.017466		C42H78O10P1	42	78	0	10	1	0	774.05	none	774.05	13.5196		0.0176801	0.000583444	0.000753754	pg181
			pg181:9	0.017466		C42H78O10P1	42	78	0	10	1	0	774.05	none	774.05	13.5196		0.0176801	0.000583444	0.000753754	pg181:9
			pg182:9:12	0.0106186		C42H78O10P1	42	78	0	10	1	0	774.05	none	774.05	8.21935		0.0107488	0.00035471	0.000458252	pg182:9:12
			pg183:6:9:12	0.000600237		C42H78O10P1	42	78	0	10	1	0	774.05	none	774.05	0.464614		0.000607595	2.00506e-05	2.59035e-05	pg183:6:9:12
			pg183:9:12:15	0.000600237		C42H78O10P1	42	78	0	10	1	0	774.05	none	774.05	0.464614		0.000607595	2.00506e-05	2.59035e-05	pg183:9:12:15
Inorganic ions	0.0001	[19]	k	0.714286	[19]	K							38.9637	none	38.9637	27.8312	41.9181	0.663942	6.63942e-05	0.001704	k
			nh4	0.047619		H4N	0	4	1	0	0	0	18.039	none	18.039	0.859		0.0204923	2.04923e-06	0.0001136	nh4
			mg2	0.031746		Mg							23.985	none	23.985	0.761429		0.0181647	1.81647e-06	7.57334e-05	mg2
			ca2	0.0190476		Ca							39.9626	none	39.9626	0.761192		0.018159	1.8159e-06	4.544e-05	ca2
			fe2	0.0285714		Fe							55.9349	none	55.9349	1.59814		0.0381253	3.81253e-06	6.816e-05	fe2
			fe3	0.0285714		Fe							55.9349	none	55.9349	1.59814		0.0381253	3.81253e-06	6.816e-05	fe3
			cu2	0.0126984		Cu							63.546	none	63.546	0.806933		0.0192502	1.92502e-06	3.02934e-05	cu2
			mn2	0.0126984		Mn							54.938	none	54.938	0.697625		0.0166426	1.66426e-06	3.02934e-05	mn2
			mobd	0.0126984		MoO4							159.94	none	159.94	2.03098		0.0484512	4.84512e-06	3.02934e-05	mobd
			cobalt2	0.0126984		Co							58.9332	none	58.9332	0.748358		0.0178528	1.78528e-06	3.02934e-05	cobalt2
			zn2	0.0126984		Zn							63.9291	none	63.9291	0.811798		0.0193663	1.93663e-06	3.02934e-05	zn2
			so4	0.015873		O4S	0	0	0	4	0	1	96.062	none	96.062	1.52479		0.0363755	3.63755e-06	3.78667e-05	so4
			pi	0.015873		HO4P	0	1	0	4	1	0	95.978	none	95.978	1.52346		0.0363437	3.63437e-06	3.78667e-05	pi
			na1	0.015873		Na							23	none	23	0.365079		0.00870934	8.70934e-07	3.78667e-05	na1
Soluble pool	0.008	[19]	ptrc		[19]	C4H14N2	4	14	2	0	0	0	90.17	none	90.17					0.0332705	ptrc
			spmd			C7H22N3	7	22	3	0	0	0	148.274	none	148.274					0.00674427	spmd
			accoa			C23H34N7O17P3S	23	34	7	17	3	1	805.545	none	805.545					0.000279167	accoa
			coa			C21H32N7O16P3S	21	32	7	16	3	1	763.508	none	763.508					0.0001675	coa
			succoa			C25H35N7O19P3S	25	35	7	19	3	1	862.573	none	862.573					9.82667e-05	succoa
			malcoa			C24H33N7O19P3S	24	33	7	19	3	1	848.546	none	848.546					3.12667e-05	malcoa
			nad			C21H26N7O14P2	21	26	7	14	2	0	662.422	none	662.422					0.00178667	nad
			nadh			C21H27N7O14P2	21	27	7	14	2	0	663.43	none	663.43					4.46667e-05	nadh
			nadp			C21H25N7O17P3	21	25	7	17	3	0	740.385	none	740.385					0.000111667	nadp
			nadph			C21H26N7O17P3	21	26	7	17	3	0	741.393	none	741.393					0.000335	nadph
			fad			C27H31N9O15P2	27	31	9	15	2	0	783.541	none	783.541					0.000223333	fad
			thf			C19H21N7O6	19	21	7	6	0	0	443.42	none	443.42					0.000223333	thf
			mlthf			C20H21N7O6	20	21	7	6	0	0	455.431	none	455.431					0.000223333	mlthf
			5mthf			C20H24N7O6	20	24	7	6	0	0	458.455	none	458.455					0.000223333	5mthf
			hemeO			C49H56FeN4O5	49	56	4	5	0	0	1633.13	none	1633.13					0.000223333	hemeO
			pheme			C39H30FeN4O4	39	30	4	5	0	0	1486.81	none	1486.81					0.000223333	pheme
			gthrd			C10H16N3O6S	10	16	3	6	0	1	306.319	none	306.319					0.000223333	gthrd
			adocbl			C72H100CoN18O17P	72	100	18	17	1	0	2294.72	none	2294.72					0.000223333	adocbl
			udcpdp			C55H89O7P2	55	89	0	7	2	0	924.258	none	924.258					5.53526e-05	udcpdp
			10fthf			C20H21N7O7	20	21	7	7	0	0	471.43	none	471.43					0.000223333	10fthf
			chor			C10H8O6	10	8	0	6	0	0	224.168	none	224.168					0.000223333	chor
			amet			C15H23N6O5S	15	23	6	5	0	1	399.452	none	399.452					0.000223333	amet
			ribflv			C17H20N4O6	17	20	4	6	0	0	376.369	none	376.369					0.000223333	ribflv

## Sheet: Amino Acid Composition
Amino Acid composition in Synechococcus sp. BDU 130192
S.No	Amino Acid	Fraction in Synechocystis PCC 6803 [1]	Fraction in Synechococcus sp. BDU 130192	Calculated Fraction in Native	Reference
1	ala-L	0.0844	0.0531911	0.0427709	This Study		4.27709	ala-L
2	arg-L	0		0.0501	[19]		5.01	arg-L
3	asn-L	0		0.0403	[19]		4.03	asn-L
4	asp-L	0.05	0.122945	0.0988603	This Study		9.88603	asp-L
5	cys-L	0		0.0099	[19]		0.99	cys-L
6	gln-L	0		0.0553	[19]		5.53	gln-L
7	glu-L	0.0602	0.112528	0.090484	This Study		9.0484	glu-L
8	gly	0.0734	0.0390323	0.0313858	This Study		3.13858	gly
9	his-L			0.0185	[19]		1.85	his-L
10	ile-L	0.0624	0.0835914	0.0672159	This Study		6.72159	ile-L
11	leu-L	0.1134	0.136676	0.109901	This Study		10.9901	leu-L
12	lys-L	0.0416	0.0102172	0.00821563	This Study		0.821563	lys-L
13	met-L	0.0195	0.0076247	0.00613102	This Study		0.613102	met-L
14	phe-L	0.0399	0.0581679	0.0467728	This Study		4.67728	phe-L
15	pro-L	0.051	0.0615447	0.0494881	This Study		4.94881	pro-L
16	ser-L	0.0577	0.0842173	0.0677191	This Study		6.77191	ser-L
17	thr-L	0.0546	0.0954403	0.0767435	This Study		7.67435	thr-L
18	trp-L			0.0154	[19]		1.54	trp-L
19	tyr-L	0.029	0.0330976	0.0266138	This Study		2.66138	tyr-L
20	val-L	0.067	0.101727	0.0817984	This Study		8.17984	val-L
	Total	0.8041	1	0.9936			99.36
Values of the cells in green are taken from the values for PCC 6803 data

## Sheet: Lipids Composition
Lipid composition in Synechococcus sp. BDU 130192
lipid composition:	MGDG	DGDG	SQDG	PG	References
(%)	38	26.5	25.5	10	[19]
mol fraction:	0.38	0.265	0.255	0.1	[19]
acyl chain length composition	mol fraction	mol fraction	mol fraction	mol fraction
C16::0	0.432979	0.432979	0.432979	0.432979
C16::1	0.0921527	0.0921527	0.0921527	0.0921527
C18::0	0.00735734	0.00735734	0.00735734	0.00735734
C18::1	0.34932	0.34932	0.34932	0.34932
C18::2	0.106186	0.106186	0.106186	0.106186
C18::3 (6,9,12)	0.00600237	0.00600237	0.00600237	0.00600237
C18::3 (9,12,15)	0.00600237	0.00600237	0.00600237	0.00600237
acyl-chain length abbrev.	MGDG	DGDG	SQDG	PG	total
C16::0	0.164532	0.114739	0.11041	0.0432979	0.432979
C16::1	0.035018	0.0244205	0.0234989	0.00921527	0.0921527
C18::0	0.00279579	0.0019497	0.00187612	0.000735734	0.00735734
C18::1	0.132742	0.0925699	0.0890767	0.034932	0.34932
C18::2	0.0403508	0.0281394	0.0270775	0.0106186	0.106186
C18::3 (6,9,12)	0.0022809	0.00159063	0.00153061	0.000600237	0.00600237
C18::3 (9,12,15)	0.0022809	0.00159063	0.00153061	0.000600237	0.00600237
total:	0.38	0.265	0.255	0.1	1
Sl No	Compounds	RT	Area		Avg Area
1	Hexadecanoic acid, methyl ester	32.981	1.25449e+07	1.31519e+07	12848381
2	9-Hexadecenoic acid, methyl ester, (Z)-	33.465	2.70651e+06	2.82009e+06	2.7633e+06
3	Hexadecanoic acid, 14-methyl-, methyl ester	34.536	128494	141464	134979
4	Octadecanoic acid, methyl ester	37.478	189378	251859	220618
5	Elaidic acid, methyl ester	37.752	1.01663e+07	1.07832e+07	1.04748e+07
6	Linoleic acid, methyl ester	38.707	3.07287e+06	3.29537e+06	3.18412e+06
7	Linolenic acid, methyl ester	40.077	333639	386314	359976
8	Phytol	41.217	560798	683203	622000
16::0	1.29834e+07	0.432979	43.2979
16::1	2.7633e+06	0.0921527	9.21527
18::0	220618	0.00735734	0.735734
18::1	1.04748e+07	0.34932	34.932
18::2	3.18412e+06	0.106186	10.6186
C18::3 (6,9,12)	179988	0.00600237	0.600237
C18::3 (9,12,15)	179988	0.00600237	0.600237
Total	2.99861e+07	1

## Sheet: NativeCB_DoR
DNA Term
	Stoichiometry	Formula	C	H	O	N	P	S	charge		MW (g/mol)			C	H	O	N	P	S	charge		electrons (NH3)	° of reduction (NH3)
dATP	0.2609	C10H12N5O12P3	10	12	12	5	3	0	-4		487.148	127.097		2.609	3.1308	3.1308	1.3045	0.7827	0	-1.0436		32	3.2
dCTP	0.2382	C9H12N3O13P3	9	12	13	3	3	0	-4		463.122	110.316		2.1438	2.8584	3.0966	0.7146	0.7146	0	-0.9528		32	3.55556
dGTP	0.2389	C10H12N5O13P3	10	12	13	5	3	0	-4		503.147	120.202		2.389	2.8668	3.1057	1.1945	0.7167	0	-0.9556		30	3
dTTP	0.2618	C10H13N2O14P3	10	13	14	2	3	0	-4		478.133	125.175		2.618	3.4034	3.6652	0.5236	0.7854	0	-1.0472		38	3.8
diphosphate	1	HO7P2	0	1	7	0	2	0	-3		174.947	174.947		0	1	7	0	2	0	-3		0	0
1 DNA		C9.76H11.26N3.74O6P1										307.843		9.7598	11.2594	5.9983	3.7372	0.9994	0	-0.9992		33.0866	3.39009
RNA Term
Nucleotide content of genes for 5S, 16S, and 23S ribosomal genes			A	C	G	T		Source: IMG/M (taxon ID 2708742468)
5S	2708940697	CTTGGTGTTTCTAGCATAGTGGGACCACACTGATTCCATCCCGAACTCAG ATGTGAAACGCTATAGCGGCGACGATACCTGTGGGGTAGCCTACCGGGAA AATAGCTCAATGCCAAGC	31	30	31	26
	2708941697	CTTGGTGTTTCTAGCATAGTGGAACCACACTGATTCCATCCCGAACTCAG ATGTGAAACGCTATAGCGGCGACGATACCTGTGGGGTAGCCTACCGGGAA AATAGCTCAATGCCAAGC	32	30	30	26
16S	2708940701	CTAATATGGAGAGTTTGATCCTGGCTCAGGATGAACGCTGGCGGTATGCC TAACACATGCAAGTCGAACGAAGCCTTCGGGCTTAGTGGCGGACGGGTGA GTAACGCGTGAGAATCTGCCTTCAGGACGGGGACAACAGTTGGAAACGAC TGCTAATACCCGATATGCCGAGAGGTGAAATCTTTTTTGGCCTGAAGATG AGCTCGCGTCTGATTAGCTAGTTGGTGGTGTAAGGGACCACCAAGGCGAC GATCAGTAGCTGGTCTGAGAGGATGAGCAGCCACACTGGGACTGAGACAC GGCCCAGACTCCTACGGGAGGCAGCAGTGGGGAATTTTCCGCAATGGGCG AAAGCCTGACGGAGCAATACCGCGTGAGGGAGGAAGGTCTTT…	376	342	469	306
	2708941701	CTAATATGGAGAGTTTGATCCTGGCTCAGGATGAACGCTGGCGGTATGCC TAACACATGCAAGTCGAACGAAGCCTTCGGGCTTAGTGGCGGACGGGTGA GTAACGCGTGAGAATCTGCCTTCAGGACGGGGACAACAGTTGGAAACGAC TGCTAATACCCGATATGCCGAGAGGTGAAATCTTTTTTGGCCTGAAGATG AGCTCGCGTCTGATTAGCTAGTTGGTGGTGTAAGGGACCACCAAGGCGAC GATCAGTAGCTGGTCTGAGAGGATGAGCAGCCACACTGGGACTGAGACAC GGCCCAGACTCCTACGGGAGGCAGCAGTGGGGAATTTTCCGCAATGGGCG AAAGCCTGACGGAGCAATACCGCGTGAGGGAGGAAGGTCTTT…	376	342	469	306
23S	2708940698	AAAAGGTCAAGCTACAAAGGGCTAACGGTGGATACCTAGGCACACAGAGG CGATGAAGGACGTGGTTACCGACGATATACTCCGGGGAGCTGGAAGCAAG CATTGAGCCGGAGGTTTCCGAATGGGGCAACCCTAAATACAGCCATCTGA ATATATAGGATGGTATGAGCCAACTCAGCGAATTGAAACATCTTAGTAGC TGAAGGAAGAGAAAGAAAAATCGATTCCCTTAGTAGCGGCGAGCGAAGCG GGAAGAGCCTAAACCAACTGCTTAGGCGGTTGGGGTTGTGGGACAGTGAT GTGGACTATAGAGGTTAGACGAAGTAGTTGAAAGCTACACCAAAGAAGGT GAAAGTCCTGTAGTCGAAAATCGAAGTAGCCTAACTGTATCC…	796	582	875	564
	2708941698	AAAAGGTCAAGCTACAAAGGGCTAACGGTGGATACCTAGGCACACAGAGG CGATGAAGGACGTGGTTACCGACGATATACTCCGGGGAGCTGGAAGCAAG CATTGAGCCGGAGGTTTCCGAATGGGGCAACCCTAAATACAGCCATCTGA ATATATAGGATGGTATGAGCCAACTCAGCGAATTGAAACATCTTAGTAGC TGAAGGAAGAGAAAGAAAAATCGATTCCCTTAGTAGCGGCGAGCGAAGCG GGAAGAGCCTAAACCAACTGCTTAGGCGGTTGGGGTTGTGGGACAGTGAT GTGGACTATAGAGGTTAGACGAAGTAGTTGAAAGCTACACCAAAGAAGGT GAAAGTCCTGTAGTCGAAAATCGAAGTAGCCTAACTGTATCC…	796	582	875	564
	A	C	G	T
5S	63	60	61	52
16S	752	684	938	612
23S	1592	1164	1750	1128	total
sum	2407	1908	2749	1792	8856
	0.271793	0.215447	0.310411	0.202349	1
	U	G	C	A
	Stoichiometry	Formula	C	H	O	N	P	S	charge		MW (g/mol)			C	H	O	N	P	S	charge		electrons (NH3)	° of reduction (NH3)
ATP	2.02349	C10H12N5O13P3	10	12	13	5	3	0	-4		503.147	1018.11		20.2349	24.2818	26.3053	10.1174	6.07046	0	-8.09395		30	3
CTP	3.10411	C9H12N3O14P3	9	12	14	3	3	0	-4		479.121	1487.24		27.937	37.2493	43.4575	9.31233	9.31233	0	-12.4164		30	3.33333
GTP	2.15447	C10H12N5O14P3	10	12	14	5	3	0	-4		519.146	1118.49		21.5447	25.8537	30.1626	10.7724	6.46341	0	-8.61789		28	2.8
UTP	2.71793	C9H11N2O15P3	9	11	15	2	3	0	-4		480.105	1304.89		24.4614	29.8972	40.769	5.43586	8.15379	0	-10.8717		30	3.33333
diphosphate	10	HO7P2	0	1	7	0	2	0	-3		174.947	1749.47		0	10	70	0	20	0	-30		0	0
1 RNA		C94.18H107.28N35.64O70.69P10										3179.26		94.178	107.282	70.6944	35.638	10	0	-10		295.691	3.13971
Protein Term
Experimental amino acid distribution taken from Table 3
	Stoichiometry	Formula	C	H	O	N	P	S	charge		MW (g/mol)			C	H	O	N	P	S	charge		electrons (NH3)	° of reduction (NH3)
Alanine	4.27709	C3H7NO2	3	7	2	1	0	0	0		89.094	381.063		12.8313	29.9397	8.55419	4.27709	0	0	0		12	4
Cysteine	0.99	C3H7NO2S	3	7	2	1	0	1	0		121.154	119.942		2.97	6.93	1.98	0.99	0	0.99	0		18	6
Aspartate	9.88603	C4H6NO4	4	6	4	1	0	0	-1		132.095	1305.89		39.5441	59.3162	39.5441	9.88603	0	0	-9.88603		12	3
Glutamate	9.0484	C5H8NO4	5	8	4	1	0	0	-1		146.122	1322.17		45.242	72.3872	36.1936	9.0484	0	0	-9.0484		18	3.6
Phenylalanine	4.67728	C9H11NO2	9	11	2	1	0	0	0		165.192	772.649		42.0955	51.45	9.35455	4.67728	0	0	0		40	4.44444
Glycine	3.13858	C2H5NO2	2	5	2	1	0	0	0		75.067	235.604		6.27717	15.6929	6.27717	3.13858	0	0	0		6	3
Histidine	1.85	C6H9N3O2	6	9	2	3	0	0	0		155.157	287.04		11.1	16.65	3.7	5.55	0	0	0		20	3.33333
Isoleucine	6.72159	C6H13NO2	6	13	2	1	0	0	0		131.175	881.704		40.3295	87.3806	13.4432	6.72159	0	0	0		30	5
Lysine	0.821563	C6H15N2O2	6	15	2	2	0	0	1		147.198	120.932		4.92938	12.3234	1.64313	1.64313	0	0	0.821563		28	4.66667
Leucine	10.9901	C6H13NO2	6	13	2	1	0	0	0		131.175	1441.62		65.9405	142.871	21.9802	10.9901	0	0	0		30	5
Methionine	0.613102	C5H11NO2S	5	11	2	1	0	1	0		149.208	91.4797		3.06551	6.74412	1.2262	0.613102	0	0.613102	0		30	6
Asparagine	4.03	C4H8N2O3	4	8	3	2	0	0	0		132.119	532.44		16.12	32.24	12.09	8.06	0	0	0		12	3
Proline	4.94881	C5H9NO2	5	9	2	1	0	0	0		115.132	569.766		24.744	44.5393	9.89761	4.94881	0	0	0		22	4.4
Glutamine	5.53	C5H10N2O3	5	10	3	2	0	0	0		146.146	808.187		27.65	55.3	16.59	11.06	0	0	0		18	3.6
Arginine	5.01	C6H15N4O2	6	15	2	4	0	0	1		175.212	877.812		30.06	75.15	10.02	20.04	0	0	5.01		22	3.66667
Serine	6.77191	C3H7NO3	3	7	3	1	0	0	0		105.093	711.681		20.3157	47.4034	20.3157	6.77191	0	0	0		10	3.33333
Threonine	7.67435	C4H9NO3	4	9	3	1	0	0	0		119.12	914.169		30.6974	69.0692	23.0231	7.67435	0	0	0		16	4
Valine	8.17984	C5H11NO2	5	11	2	1	0	0	0		117.148	958.251		40.8992	89.9782	16.3597	8.17984	0	0	0		24	4.8
Tryptophan	1.54	C11H12N2O2	11	12	2	2	0	0	0		204.229	314.513		16.94	18.48	3.08	3.08	0	0	0		46	4.18182
Tyrosine	2.66138	C9H11NO3	9	11	3	1	0	0	0		181.191	482.217		23.9524	29.2751	7.98413	2.66138	0	0	0		38	4.22222
ATP	100	C10H12N5O13P3	10	12	13	5	3	0	-4		503.147	50314.7		1000	1200	1300	500	300	0	-400		30	3
GTP	198	C10H12N5O14P3	10	12	14	5	3	0	-4		519.146	102791		1980	2376	2772	990	594	0	-792		28	2.8
H2O	197.8	H2O	0	2	1	0	0	0	0		18.015	3563.37		0	395.6	197.8	0	0	0	0		0	0
AMP	100	C10H12N5O7P	10	12	7	5	1	0	-2		345.207	34520.7		1000	1200	700	500	100	0	-200		30	3
diphosphate	100	HO7P2	0	1	7	0	2	0	-3		174.947	17494.7		0	100	700	0	200	0	-300		0	0
GDP	198	C10H12N5O11P2	10	12	11	5	2	0	-3		440.176	87154.8		1980	2376	2178	990	396	0	-594		28	2.8
phosphate	198	HO4P	0	1	4	0	1	0	-2		95.977	19003.4		0	198	792	0	198	0	-396		0	0
H+	298	H	0	1	0	0	0	0	1		1.008	300.384		0	298	0	0	0	0	298		0	0
1 protein		C475H747.55N136.87O145.83S2.9										11324		505.704	762.72	163.056	130.012	0	1.6031	-13.1029		2092.11	4.13703
Lipid Term
Fatty acid percentage, source: Our measurements											Formulae for fatty acids						C	H	O	N	P	S
	MGDG		DGDG		SQDG		PG				MGDG	DGDG	SQDG	PG
16:0	43.2979	43.824	43.824	43.824	43.824	43.824	43.824	43.824			0.43824	0.43824	0.43824	0.43824	16:0	C16H31O	16	31	1	0	0	0
16:1	9.21527	9.32724	9.32724	9.32724	9.32724	9.32724	9.32724	9.32724			0.0932724	0.0932724	0.0932724	0.0932724	16:1	C16H29O	16	29	1	0	0	0
18:0	0.735734	0.744674	0.744674	0.744674	0.744674	0.744674	0.744674	0.744674			0.00744674	0.00744674	0.00744674	0.00744674	18:0	C18H35O	18	35	1	0	0	0
18:1	34.932	35.3565	35.3565	35.3565	35.3565	35.3565	35.3565	35.3565			0.353565	0.353565	0.353565	0.353565	18:1	C18H33O	18	33	1	0	0	0
18:2	10.6186	10.7476	10.7476	10.7476	10.7476	10.7476	10.7476	10.7476			0.107476	0.107476	0.107476	0.107476	18:2	C18H31O	18	31	1	0	0	0
	98.7995	100	100	100	100	100	100	100			For 1 MGDG:						16.937	31.5504	1	0	0	0
	Raw %	Normalized %	Raw %	Normalized %	Raw %	Normalized %	Raw %	Normalized %			For 1 DGDG:						16.937	31.5504	1	0	0	0
*Note: small amounts (1-2%) of 14:0 and 18:3α fatty acids were omitted											For 1 SQDG:						16.937	31.5504	1	0	0	0
											For 1 PG:						16.937	31.5504	1	0	0	0
Lipid percentage, source: Ref [19]
MGDG	38	38									Formulae for lipids			C	H	O	N	P	S	charge
DGDG	26.5	26.5									MGDG	1,2-diacyl-3-B-D-galactosyl-sn-glycerol	head gp	9	16	8	0	0	0	0
SQDG	25.5	25.5											acyl gps	33.874	63.1007	2	0	0	0	0
PG	10	10											total	42.874	79.1007	10	0	0	0	0
	100	100									DGDG	a,B-digalactosyldiacylglycerol	head gp	15	26	13	0	0	0	0
	Raw %	Normalized %											acyl gps	33.874	63.1007	2	0	0	0	0
													total	48.874	89.1007	15	0	0	0	0
											SQDG	sulfoquinovosyldiacylglycerol	head gp	9	15	10	0	0	1	-1
													acyl gps	33.874	63.1007	2	0	0	0	0
													total	42.874	78.1007	12	0	0	1	-1
											PG	L-1-phosphatidyl-glycerol	head gp	6	12	8	0	1	0	-1
													acyl gps	33.874	63.1007	2	0	0	0	0
													total	39.874	75.1007	10	0	1	0	-1
	Stoichiometry	Formula	C	H	O	N	P	S	charge		MW (g/mol)			C	H	O	N	P	S	charge		electrons (NH3)	° of reduction (NH3)
PG	0.1	C39.87H75.10O10P1	39.874	75.1007	10	0	1	0	-1		745.591	74.5591		3.9874	7.51007	1	0	0.1	0	-0.1		220.597	5.53235
SQDG	0.255	C42.87H78.10O12S1	42.874	78.1007	12	0	0	1	-1		817.733	208.522		10.9329	19.9157	3.06	0	0	0.255	-0.255		232.597	5.42513
MGDG	0.38	C42.87H79.10O10	42.874	79.1007	10	0	0	0	0		754.683	286.779		16.2921	30.0583	3.8	0	0	0	0		230.597	5.37848
DGDG	0.265	C48.87H89.10O15	48.874	89.1007	15	0	0	0	0		916.824	242.958		12.9516	23.6117	3.975	0	0	0	0		254.597	5.20925
1 lipid		C44.16H81.10O11.84P0.10S0.26										812.818		44.164	81.0957	11.835	0	0.1	0.255	-0.355		236.467	5.35429
Polysaccharide Term
Assuming glycogen as the main component
	Stoichiometry	Formula	C	H	O	N	P	S	charge		MW (g/mol)			C	H	O	N	P	S	charge		electrons (NH3)	° of reduction (NH3)
Glucose-1-phosphate	10	C6H11O9P	6	11	9	0	1	0	-2		258.118	2581.18		60	110	90	0	10	0	-20		24	4
ATP	10	C10H12N5O13P3	10	12	13	5	3	0	-4		503.147	5031.47		100	120	130	50	30	0	-40		30	3
ADP	10	C10H12N5O10P2	10	12	10	5	2	0	-2		424.177	4241.77		100	120	100	50	20	0	-20		29	2.9
diphosphate	10	HO7P2	0	1	7	0	2	0	-3		174.947	1749.47		0	10	70	0	20	0	-30		0	0
1 polysaccharide		C60H100O50										1621.41		60	100	50	0	0	0	0		240	4
Macromolecular fractions	g polymer/g cdw			MW (g/mol)	mol polymer/g cdw		mol polymer/100 kg cdw						Atomic mass	C	H	O	N	P	S
DNA	0.4		0.00413394	307.843	1.34287e-05		1.34287							12.011	1.008	15.999	14.007	30.973	32.06
RNA	4.2		0.0434064	3179.26	1.3653e-05		1.3653
protein	39		0.403059	11324	3.55932e-05		3.55932
lipid	4.16		0.042993	812.818	5.28937e-05		5.28937
glycogen	49		0.506408	1621.41	0.000312325		31.2325
	96.76		1
Biomass	Stoichiometry	Formula	C	H	O	N	P	S	charge		MW (g/mol)			C	H	O	N	P	S	charge		electrons (NH3)	° of reduction (NH3)
DNA	1.34287	C9.75H11.25N3.75O6P1	9.7598	11.2594	5.9983	3.7372	0.9994	0	-0.9992					13.1062	15.12	8.05496	5.01859	1.34207	0	-1.3418		33.0866	3.39009
RNA	1.3653	C94.18H107.28N35.64O70.69P10	94.178	107.282	70.6944	35.638	10	0	-10					128.581	146.472	96.5189	48.6564	13.653	0	-13.653		295.691	3.13971
protein	3.55932	C475H747.55N136.87O145.83S2.9	505.704	762.72	163.056	130.012	0	1.6031	-13.1029					1799.96	2714.77	580.371	462.753	0	5.70596	-46.6373		2092.11	4.13703
lipid	5.28937	C42.96H78.78O10.96P0.13S0.19	44.164	81.0957	11.835	0	0.1	0.255	-0.355					233.599	428.945	62.5997	0	0.528937	1.34879	-1.87773		236.467	5.35429
polysaccharide	31.2325	C60H100O50	60	100	50	0	0	0	0					1873.95	3123.25	1561.63	0	0	0	0		240	4
											100000			4049.2	6428.56	2309.17	516.428	15.524	7.05475	-63.5098		16641.2	4.10975
													CHON ratio	1	1.58761	0.570278	0.127538	0.00383383	0.00174226
													MW biom	12.011	1.60031	9.12388	1.78643	0.118745	0.0558567
														24.6962
														0.485904
Double-check
Mass Balance
Reactants (g)	Products (g)
100000	100000
Elemental Balance
Reactants	Products
4049.2	4049.2	moles C
6428.56	6428.56	moles H
2309.17	2309.17	moles O
516.428	516.428	moles N
15.524	15.524	moles P
7.05475	7.05475	moles S
Charge Balance
Reactants	Products
-63.5098	-63.5098
Electron Balance
Reactants	Products
16641.2	16641.2
